# Supplementary material for: Subtle Differences in Symbiont Cell Surface Glycan Profiles Do Not Explain Species-Specific Colonization Rates in a Model Cnidarian-Algal Symbiosis
Source: Front Microbiol. 2018 May 1;9:842. doi: 10.3389/fmicb.2018.00842 (PMC5938612; doi:10.3389/fmicb.2018.00842)
Supplement: Supplementary file 5 [file Data_Sheet_1.zip]

Archive with 70 entries (51 files):
- raw_data_and_R_code/
- raw_data_and_R_code/fig_4d/
- raw_data_and_R_code/fig_4d/fig_4d_data.csv
- __MACOSX/
- __MACOSX/raw_data_and_R_code/
- __MACOSX/raw_data_and_R_code/fig_4d/
- __MACOSX/raw_data_and_R_code/fig_4d/._fig_4d_data.csv
- raw_data_and_R_code/fig_4d/.Rhistory
- raw_data_and_R_code/fig_4d/fig_4d_analysis.Rmd
- raw_data_and_R_code/fig_4c/
- raw_data_and_R_code/fig_4c/fig_4c_data.csv
- __MACOSX/raw_data_and_R_code/fig_4c/
- __MACOSX/raw_data_and_R_code/fig_4c/._fig_4c_data.csv
- raw_data_and_R_code/fig_4c/.Rhistory
- raw_data_and_R_code/fig_4c/fig_4c_analysis.Rmd
- raw_data_and_R_code/fig_4a/
- raw_data_and_R_code/fig_4a/fig_4a_data.csv
- __MACOSX/raw_data_and_R_code/fig_4a/
- __MACOSX/raw_data_and_R_code/fig_4a/._fig_4a_data.csv
- raw_data_and_R_code/fig_4a/.Rhistory
- raw_data_and_R_code/fig_4a/fig_4a_analysis.Rmd
- raw_data_and_R_code/fig_4b/
- raw_data_and_R_code/fig_4b/fig_4b_data.csv
- __MACOSX/raw_data_and_R_code/fig_4b/
- __MACOSX/raw_data_and_R_code/fig_4b/._fig_4b_data.csv
- raw_data_and_R_code/fig_4b/.Rhistory
- raw_data_and_R_code/fig_4b/fig_4b_analysis.Rmd
- raw_data_and_R_code/fig_4e/
- raw_data_and_R_code/fig_4e/fig_4e_data.csv
- __MACOSX/raw_data_and_R_code/fig_4e/
- __MACOSX/raw_data_and_R_code/fig_4e/._fig_4e_data.csv
- raw_data_and_R_code/fig_4e/.Rhistory
- raw_data_and_R_code/fig_4e/fig_4e_analysis.Rmd
- raw_data_and_R_code/fig_4f/
- raw_data_and_R_code/fig_4f/.Rhistory
- raw_data_and_R_code/fig_4f/fig_4f_data.csv
- __MACOSX/raw_data_and_R_code/fig_4f/
- __MACOSX/raw_data_and_R_code/fig_4f/._fig_4f_data.csv
- raw_data_and_R_code/fig_4f/fig_4f_analysis.Rmd
- raw_data_and_R_code/fig_1/
- raw_data_and_R_code/fig_1/targets_subset.txt
- __MACOSX/raw_data_and_R_code/fig_1/
- __MACOSX/raw_data_and_R_code/fig_1/._targets_subset.txt
- raw_data_and_R_code/fig_1/well_mf_01.gpr
- __MACOSX/raw_data_and_R_code/fig_1/._well_mf_01.gpr
- raw_data_and_R_code/fig_1/well_mf_02.gpr
- __MACOSX/raw_data_and_R_code/fig_1/._well_mf_02.gpr
- raw_data_and_R_code/fig_1/well_mf_03.gpr
- __MACOSX/raw_data_and_R_code/fig_1/._well_mf_03.gpr
- raw_data_and_R_code/fig_1/well_mf_04.gpr
- __MACOSX/raw_data_and_R_code/fig_1/._well_mf_04.gpr
- raw_data_and_R_code/fig_1/well_zs_01.gpr
- __MACOSX/raw_data_and_R_code/fig_1/._well_zs_01.gpr
- raw_data_and_R_code/fig_1/well_zs_02.gpr
- __MACOSX/raw_data_and_R_code/fig_1/._well_zs_02.gpr
- raw_data_and_R_code/fig_1/well_zs_03.gpr
- __MACOSX/raw_data_and_R_code/fig_1/._well_zs_03.gpr
- raw_data_and_R_code/fig_1/well_zs_04.gpr
- __MACOSX/raw_data_and_R_code/fig_1/._well_zs_04.gpr
- raw_data_and_R_code/fig_1/glycan_targets.xlsx
- __MACOSX/raw_data_and_R_code/fig_1/._glycan_targets.xlsx
- raw_data_and_R_code/fig_1/fig_1_lectin_array_A.eps
- raw_data_and_R_code/fig_1/.Rhistory
- raw_data_and_R_code/fig_1/fig_1_analysis.Rmd
- raw_data_and_R_code/fig_2/
- raw_data_and_R_code/fig_2/fig_2_data.csv
- __MACOSX/raw_data_and_R_code/fig_2/
- __MACOSX/raw_data_and_R_code/fig_2/._fig_2_data.csv
- raw_data_and_R_code/fig_2/fig_2_analysis.Rmd
- raw_data_and_R_code/fig_2/.Rhistory
