# Supplementary material for: Subtle Differences in Symbiont Cell Surface Glycan Profiles Do Not Explain Species-Specific Colonization Rates in a Model Cnidarian-Algal Symbiosis
Source: Front Microbiol. 2018 May 1;9:842. doi: 10.3389/fmicb.2018.00842 (PMC5938612; doi:10.3389/fmicb.2018.00842)
Supplement: Supplementary file 5 [file Data_Sheet_1.zip › raw_data_and_R_code/fig_4d/fig_4d_analysis.Rmd]

---
title: "Figure 4d Analysis"
author: "John Parkinson"
date: "January 4, 2018"
output: html_document
---

Comparing Pos. (unmasked) and ConA (masked) symbiont FLAp2 densities in host GME.  

```{r, Load Libraries & Data, echo=FALSE, warning=FALSE, message=FALSE}
# Set working directory
#setwd("/local/path/to/data")
set.seed(123)

# Load libraries
library("ggplot2")
library("dplyr")

# Load data
infectivity <- read.csv("fig_4d_data.csv",head=TRUE)
levels(infectivity$Treatment)[levels(infectivity$Treatment)=="0ug/ml"] <- "Pos.\n"
levels(infectivity$Treatment)[levels(infectivity$Treatment)=="100ug/ml"] <- "Con A\n"
```

### Data
```{r, Display Data, echo=FALSE, warning=FALSE, message=FALSE}
infectivity
```

### ANOVA (equivalent to a two-tailed t-test with only two treatments)
```{r, ANOVA, echo=FALSE, warning=FALSE, message=FALSE}
hist(infectivity$Concentration)
qqnorm(infectivity$Concentration)
qqline(infectivity$Concentration)

infectivity_anova <- aov(data=infectivity,Concentration~Treatment)
summary(infectivity_anova)
```

### Plot
```{r, Display Plot, echo=FALSE, warning=FALSE, message=FALSE}

infectivity_plot <- ggplot(infectivity, aes(x=Treatment, y=Concentration)) +
        scale_y_continuous(limits=c(0,400)) +
        geom_dotplot(binaxis='y',stackdir='center',binwidth=12,fill="#377eb8",color="#cccccc") +
        stat_summary(fun.y=mean,fun.ymin=mean,fun.ymax=mean,geom="crossbar",color="#000000", width=0.5) +
        labs(x="Lectin", y=expression(bold(paste("Symbiont density (cells · ", mm^{-2},')')))) +
        geom_vline(xintercept=c(seq(1.5,2.5,1)), linetype="dotted",color="gray") +
        geom_rect(mapping=aes(xmin=1, xmax=2, ymin=45, ymax=48), fill="#B8B8B8") +
        annotate("text",label="}", x=1.53, y=40, size=16, angle=270, color="#B8B8B8") +
        annotate("text",label="*", x=1.5, y=5, size=16, color="#B8B8B8") +
        annotate("text",label="Sym: FLAp2\nHost: GME", x=1.5, y=385, size=6, color="#000000") +
        theme_classic() +
        theme(axis.title = element_text(size=18,face="bold")) +
        theme(axis.text.x=element_text(hjust = 0.5, vjust=0.5, size = 18)) +
        theme(axis.text.y=element_text(hjust = 0.5, size = 18)) +
        theme(axis.line.x = element_line(colour = 'black', size=0.5,
                        linetype='solid'),
                axis.line.y = element_line(colour = 'black', size=0.5, 
                        linetype='solid'))
infectivity_plot

# To export as .eps for publication
ggsave(filename="fig_4d_GME.eps", 
       plot=infectivity_plot, scale=2,width=60, height=85, units="mm")
```
