# Supplementary material for: Subtle Differences in Symbiont Cell Surface Glycan Profiles Do Not Explain Species-Specific Colonization Rates in a Model Cnidarian-Algal Symbiosis
Source: Front Microbiol. 2018 May 1;9:842. doi: 10.3389/fmicb.2018.00842 (PMC5938612; doi:10.3389/fmicb.2018.00842)
Supplement: Supplementary file 5 [file Data_Sheet_1.zip › raw_data_and_R_code/fig_4a/fig_4a_analysis.Rmd]

---
title: "Figure 4c Analysis"
author: "John Parkinson"
date: "January 4, 2018"
output: html_document
---

Comparing culture Mf1.05b masked with ConA, EEL, and UDA in host H2 (testing for a lectin effect on colonization.)

```{r, Load Libraries & Data, echo=FALSE, warning=FALSE, message=FALSE}
# Set working directory
#setwd("/local/path/to/data")
set.seed(123)

# Load libraries
library("ggplot2")
library("dplyr")
library("multcomp") 
library("BayesFactor")
library("car")

# Load data
infectivity <- read.csv("fig_4a_data.csv",head=TRUE)
infectivity$Treatment <- factor(infectivity$Treatment, levels=c("Pos.","CVN","Con A","EEL","UDA","Neg."))
# Remove CVN--it's extraneous at this point.
infectivity <- infectivity %>% filter(Density<400) %>% filter(Treatment!='CVN')
levels(infectivity$Treatment)[levels(infectivity$Treatment)=="Pos."] <- "Pos.\n"
levels(infectivity$Treatment)[levels(infectivity$Treatment)=="Con A"] <- "Con A\n"
levels(infectivity$Treatment)[levels(infectivity$Treatment)=="EEL"] <- "EEL\n"
levels(infectivity$Treatment)[levels(infectivity$Treatment)=="UDA"] <- "UDA\n"
levels(infectivity$Treatment)[levels(infectivity$Treatment)=="Neg."] <- "Neg.\n"
```

### Data
```{r, Display Data, echo=FALSE, warning=FALSE, message=FALSE}
infectivity
```

### Plot
```{r, Display Plot, echo=FALSE, warning=FALSE, message=FALSE}


infectivity_plot <- ggplot(infectivity, aes(x=Treatment, y=Density)) +
        scale_y_continuous(limits=c(0,400)) +
        geom_dotplot(binaxis='y',stackdir='center',binwidth=12,fill="#e41a1c",color="#cccccc") +
        stat_summary(fun.y=mean,fun.ymin=mean,fun.ymax=mean,geom="crossbar",color="#000000", width=0.5) +
        labs(x="Lectin", y=expression(bold(paste("Symbiont density (cells · ", mm^{-2},')')))) +
        geom_vline(xintercept=c(seq(1.5,5.5,1)), linetype="dotted",color="gray") +
        annotate("text",label=c("Sym: Mf1.05b\nHost: H2"), x=3, y=385,size=6) +
        theme_classic() +
        theme(axis.title = element_text(size=18,face="bold")) +
        theme(axis.text.x=element_text(hjust = 0.5, vjust=0.5, size = 18)) +
        theme(axis.text.y=element_text(hjust = 0.5, size = 18)) +
        theme(axis.line.x = element_line(colour = 'black', size=0.5,
                        linetype='solid'),
                axis.line.y = element_line(colour = 'black', size=0.5, 
                        linetype='solid'))
infectivity_plot

# To export as .eps for publication
ggsave(filename="fig_4a_multiple_lectins.eps", 
       plot=infectivity_plot, scale=2,width=120, height=85, units="mm")
```

### Remove negative treatment and normalize
```{r, Normalize, echo=FALSE, warning=FALSE, message=FALSE}
infectivity_neg_removed <- infectivity %>% filter(Treatment!="Neg.\n")
hist(log(infectivity_neg_removed$Density))
qqnorm(log(infectivity_neg_removed$Density))
qqline(log(infectivity_neg_removed$Density))
```

### ANOVA (Negative treatment removed and log-transformed)
```{r, Display ANOVA, echo=FALSE, warning=FALSE, message=FALSE}
infectivity_anova <- aov(data=infectivity_neg_removed,log(Density)~Treatment)
summary(infectivity_anova)
```

### Dunnett's multiple comparison test
```{r, Dunnett Test, echo=FALSE, warning=FALSE, message=FALSE}
infectivity_dun <- glht(infectivity_anova, linfct = mcp(Treatment = "Dunnett")) 
summary(infectivity_dun) 
```

### Bayes Factor Analysis
```{r, Bayes Factor Analysis, echo=FALSE, warning=FALSE, message=FALSE}
infectivity_neg_removed <- infectivity_neg_removed %>% mutate(logDensity=log(Density))
infectivity_bayes = anovaBF(data=infectivity_neg_removed, logDensity ~ Treatment)
summary(infectivity_bayes)
```
