# Supplementary material for: Subtle Differences in Symbiont Cell Surface Glycan Profiles Do Not Explain Species-Specific Colonization Rates in a Model Cnidarian-Algal Symbiosis
Source: Front Microbiol. 2018 May 1;9:842. doi: 10.3389/fmicb.2018.00842 (PMC5938612; doi:10.3389/fmicb.2018.00842)
Supplement: Supplementary file 5 [file Data_Sheet_1.zip › raw_data_and_R_code/fig_4e/fig_4e_analysis.Rmd]

---
title: "Figure 4d Analysis"
author: "John Parkinson"
date: "January 4, 2018"
output: html_document
---

Colonization assay for H2 polyps to compare how the cultured Mf1.05b strain colonized compared to freshly isolated Symbiodinium (or zooxanthellae, hence FIZ) from H2 hosts that had been ground up immediately beforehand. 

```{r, Load Libraries & Data, echo=FALSE, warning=FALSE, message=FALSE}
# Set working directory
#setwd("/local/path/to/data")
set.seed(123)

# Load libraries
library("ggplot2")
library("dplyr")
library("multcomp") 
library("BayesFactor")
library("car")

# Load data
infectivity <- read.csv("fig_4e_data.csv",head=TRUE)
infectivity$Treatment <- factor(infectivity$Treatment, levels=c("mf_pos","mf_cona","fiz_pos","fiz_cona","negative"))
infectivity <- infectivity %>% filter(Density<400)
levels(infectivity$Treatment)[levels(infectivity$Treatment)=="fiz_pos"] <- "Pos. \n"
levels(infectivity$Treatment)[levels(infectivity$Treatment)=="fiz_cona"] <- "Con A \n"
levels(infectivity$Treatment)[levels(infectivity$Treatment)=="mf_pos"] <- "Pos.\n"
levels(infectivity$Treatment)[levels(infectivity$Treatment)=="mf_cona"] <- "Con A\n"
levels(infectivity$Treatment)[levels(infectivity$Treatment)=="negative"] <- "Neg.\n"
```

### Data
```{r, Display Data, echo=FALSE, warning=FALSE, message=FALSE}
infectivity
```

### Plot
```{r, Display Plot, echo=FALSE, warning=FALSE, message=FALSE}
infectivity_plot <- ggplot(infectivity, aes(x=Treatment, y=Density)) +
        scale_y_continuous(limits=c(0,400)) +
        geom_dotplot(binaxis='y',stackdir='center',binwidth=12,fill="#4daf4a",color="#cccccc") +
        geom_rect(mapping=aes(xmin=0, xmax=2.5, ymin=-Inf, ymax=Inf), fill="#ffffff", color="#ffffff") +
        geom_rect(mapping=aes(xmin=2.5, xmax=4.5, ymin=-Inf, ymax=Inf), fill="#ffffbf", color="#ffffff") +
        geom_rect(mapping=aes(xmin=4.5, xmax=5.5, ymin=-Inf, ymax=Inf), fill="#ffffff", color="#ffffff") +
        geom_dotplot(binaxis='y',stackdir='center',binwidth=12,fill="#4daf4a",color="#cccccc") +
        stat_summary(fun.y=mean,fun.ymin=mean,fun.ymax=mean,geom="crossbar",color="#000000", width=0.5) +
        labs(x="Lectin", y=expression(bold(paste("Symbiont density (cells · ", mm^{-2},')')))) +
        geom_vline(xintercept=c(seq(1.5,5.5,1)), linetype="dotted",color="gray") +
        annotate("text",label=c("Sym: Mf1.05b\nHost: H2","Sym: FIS\nHost: H2"), x=c(1.5,3.5), y=385,size=6) +
        theme_classic() +
        theme(axis.title = element_text(size=18,face="bold")) +
        theme(axis.text.x=element_text(hjust = 0.5, vjust=0.5, size = 18)) +
        theme(axis.text.y=element_text(hjust = 0.5, size = 18)) +
        theme(axis.line.x = element_line(colour = 'black', size=0.5,
                        linetype='solid'),
                axis.line.y = element_line(colour = 'black', size=0.5, 
                        linetype='solid'))
infectivity_plot

# To export as .eps for publication
ggsave(filename="fig_4e_FIS.eps", 
       plot=infectivity_plot, scale=2,width=120, height=85, units="mm")
```

### Remove negative treatment and normalize
```{r, Normalize, echo=FALSE, warning=FALSE, message=FALSE}
infectivity_neg_removed <- infectivity %>% filter(Treatment!="Neg.\n")
hist(infectivity_neg_removed$Density)
hist(log(infectivity_neg_removed$Density))
qqnorm(log(infectivity_neg_removed$Density))
qqline(log(infectivity_neg_removed$Density))
```

### ANOVA (Negative treatment removed and log-transformed)
```{r, Display ANOVA, echo=FALSE, warning=FALSE, message=FALSE}
infectivity_anova <- aov(data=infectivity_neg_removed,log(Density)~Treatment)
summary(infectivity_anova)
```

### Bayes Factor Analysis
```{r, Bayes Factor Analysis, echo=FALSE, warning=FALSE, message=FALSE}
infectivity_neg_removed <- infectivity_neg_removed %>% mutate(logDensity=log(Density))
infectivity_bayes = anovaBF(data=infectivity_neg_removed, logDensity ~ Treatment)
summary(infectivity_bayes)
```
