# Supplementary material for: Subtle Differences in Symbiont Cell Surface Glycan Profiles Do Not Explain Species-Specific Colonization Rates in a Model Cnidarian-Algal Symbiosis
Source: Front Microbiol. 2018 May 1;9:842. doi: 10.3389/fmicb.2018.00842 (PMC5938612; doi:10.3389/fmicb.2018.00842)
Supplement: Supplementary file 5 [file Data_Sheet_1.zip › raw_data_and_R_code/fig_4f/fig_4f_analysis.Rmd]

---
title: "Figure 4f Analysis"
author: "John Parkinson"
date: "January 4, 2018"
output: html_document
---

Test combined data for all comparable experiments that included ConA for symbiont strain Mf1.05b in host H2.

```{r, Load Libraries & Data, echo=FALSE, warning=FALSE, message=FALSE}
# Set working directory
#setwd("/local/path/to/data")
set.seed(123)

# Load libraries
library("ggplot2")
library("dplyr")
library("multcomp") 
library("BayesFactor")
library("car")

# Load data
infectivity <- read.csv("fig_4f_data.csv",head=TRUE)
infectivity$Treatment <- factor(infectivity$Treatment)
infectivity <- infectivity %>% filter(Density<400)
infectivity$Treatment <- factor(infectivity$Treatment, levels=c("Positive","ConA"))
levels(infectivity$Treatment)[levels(infectivity$Treatment)=="Positive"] <- "Pos.\n"
levels(infectivity$Treatment)[levels(infectivity$Treatment)=="ConA"] <- "Con A\n"
```

### Data
```{r, Display Data, echo=FALSE, warning=FALSE, message=FALSE}
infectivity
infectivity_reordered <- infectivity %>% arrange(Treatment,Density)
```

### Plot
```{r, Display Plot, echo=FALSE, warning=FALSE, message=FALSE}

fill_color <- infectivity_reordered$Hex

infectivity_plot <- ggplot(infectivity, aes(x=Treatment, y=Density)) +
        scale_y_continuous(limits=c(0,400)) +
        geom_dotplot(binaxis='y',stackdir='center',binwidth=12,fill=fill_color,color="#cccccc") +
        stat_summary(fun.y=mean,fun.ymin=mean,fun.ymax=mean,geom="crossbar",color="#000000", width=0.5) +
        labs(x="Lectin", y=expression(bold(paste("Symbiont density (cells · ", mm^{-2},')')))) +
        geom_vline(xintercept=c(seq(1.5,2.5,1)), linetype="dotted",color="gray") +
        annotate("text",label="Sym: italic(S.~minutum)", parse=TRUE, x=1.5, y=395,size=6) +
        annotate("text",label="Host: H2", x=1.5, y=375,size=6) +
        theme_classic() +
        theme(axis.title = element_text(size=18,face="bold")) +
        theme(axis.text.x=element_text(hjust = 0.5, vjust=0.5, size = 18)) +
        theme(axis.text.y=element_text(hjust = 0.5, size = 18)) +
        theme(axis.line.x = element_line(colour = 'black', size=0.5,
                        linetype='solid'),
                axis.line.y = element_line(colour = 'black', size=0.5, 
                        linetype='solid'))
infectivity_plot

# To export as .eps for publication
ggsave(filename="fig_4f_combined.eps", 
       plot=infectivity_plot, scale=2,width=60, height=85, units="mm")
```

### Remove negative treatment and normalize
```{r, Normalize, echo=FALSE, warning=FALSE, message=FALSE}
infectivity_neg_removed <- infectivity %>% filter(Treatment!="negative")
hist(infectivity_neg_removed$Density)
hist(log(infectivity_neg_removed$Density))
qqnorm(log(infectivity_neg_removed$Density))
qqline(log(infectivity_neg_removed$Density))
```

### ANOVA (Negative treatment removed and log-transformed)
```{r, Display ANOVA, echo=FALSE, warning=FALSE, message=FALSE}
infectivity_anova <- aov(data=infectivity_neg_removed,log(Density)~Treatment)
summary(infectivity_anova)
```

### Bayes Factor Analysis
```{r, Bayes Factor Analysis, echo=FALSE, warning=FALSE, message=FALSE}
infectivity_neg_removed <- infectivity_neg_removed %>% mutate(logDensity=log(Density))
infectivity_bayes = anovaBF(data=infectivity_neg_removed, logDensity ~ Treatment)
summary(infectivity_bayes)
```
