# Supplementary material for: Subtle Differences in Symbiont Cell Surface Glycan Profiles Do Not Explain Species-Specific Colonization Rates in a Model Cnidarian-Algal Symbiosis
Source: Front Microbiol. 2018 May 1;9:842. doi: 10.3389/fmicb.2018.00842 (PMC5938612; doi:10.3389/fmicb.2018.00842)
Supplement: Supplementary file 5 [file Data_Sheet_1.zip › raw_data_and_R_code/fig_1/targets_subset.txt]

FileName	Cy3	Cy5
well_mf_02.gpr	Mf1.05b	Mf1.05b
well_zs_02.gpr	Zs	Zs
well_mf_03.gpr	Mf1.05b	Mf1.05b
well_zs_03.gpr	Zs	Zs
well_mf_04.gpr	Mf1.05b	Mf1.05b
well_zs_04.gpr	Zs	Zs
