# Supplementary material for: Subtle Differences in Symbiont Cell Surface Glycan Profiles Do Not Explain Species-Specific Colonization Rates in a Model Cnidarian-Algal Symbiosis
Source: Front Microbiol. 2018 May 1;9:842. doi: 10.3389/fmicb.2018.00842 (PMC5938612; doi:10.3389/fmicb.2018.00842)
Supplement: Supplementary file 5 [file Data_Sheet_1.zip › raw_data_and_R_code/fig_1/well_mf_01.gpr]

ATF	1																																							
30	41																																							
Type=GenePix Results 3																																								
DateTime=2016/10/27 16:38:09																																								
Settings=																																								
GalFile=G:\user\Jimmy\Array Data\Lectin Array\Scanning Service\GA-Lectin-40.gal																																								
PixelSize=10																																								
Wavelengths=532																																								
ImageFiles=G:\user\Jimmy\Array Data\Lectin Array\Lectin 40 Service\102616 Orgen State University\102716-SLIDE1 pmt 550.tif 1																																								
NormalizationMethod=None																																								
NormalizationFactors=1																																								
JpegImage=																																								
StdDev=Type 1																																								
RatioFormulations=W1/W2 (#1/532)																																								
FeatureType=Circular																																								
Barcode=14397103																																								
BackgroundSubtraction=LocalFeature																																								
"ImageOrigin=0, 0"																																								
"JpegOrigin=4320, 520"																																								
Creator=GenePix Pro 7.2.22																																								
Scanner=GenePix 4000 [140117]																																								
FocusPosition=0																																								
Temperature=0																																								
LinesAveraged=1																																								
Comment=																																								
PMTGain=550																																								
ScanPower=100																																								
LaserPower=2.19																																								
Filters=<Empty>																																								
"ScanRegion=0,0,2200,7200"																																								
ScanArea=1																																								
Supplier=																																								
Flags	Normalize	Autoflag	Block	Column	Row	Name	ID	X	Y	Dia.	F532 Median	F532 Mean	F532 SD	F532 CV	B532	B532 Median	B532 Mean	B532 SD	B532 CV	% > B532+1SD	% > B532+2SD	F532 % Sat.	F532 Total Intensity	SNR 532	Ratio of Medians (#1/532)	Ratio of Means (#1/532)	Median of Ratios (#1/532)	Mean of Ratios (#1/532)	Ratios SD (#1/532)	Rgn Ratio (#1/532)	Rgn R2 (#1/532)	Log Ratio (#1/532)	F532 Median - B532	F532 Mean - B532	Sum of Medians (#1/532)	Sum of Means (#1/532)	F Pixels	B Pixels	Circularity	Index
0	0	0	2	1	1	Pos	"Pos
"	13570	740	170	27074	25897	7587	29	136	136	140	41	29	100	100	0	5386527	628.219	0	0	0	0	0	0	0	Error	26938	25761	26938	25761	208	1660	100	85
0	0	0	2	2	1	Pos	"Pos
"	13970	740	160	27827	27416	6731	24	140	140	143	41	28	100	100	0	5702476	665.195	0	0	0	0	0	0	0	Error	27687	27276	27687	27276	208	1512	100	86
-50	0	0	2	3	1	Neg	"Neg
"	14350	740	110	126	133	39	29	143	143	147	43	29	10	0	0	10608	-0.326	0	0	0	0	0	0	0	Error	-17	-10	-17	-10	80	656	100	87
-50	0	0	2	4	1	Neg	"Neg
"	14750	740	110	136	139	42	30	146	146	150	45	30	10	1	0	11123	-0.244	0	0	0	0	0	0	0	Error	-10	-7	-10	-7	80	656	100	88
0	0	0	2	5	1	AAA 	"AAA 
"	15150	750	150	277	284	66	23	155	155	161	47	29	93	67	0	44264	2.617	0	0	0	0	0	0	0	Error	122	129	122	129	156	1272	100	89
0	0	0	2	6	1	AAA 	"AAA 
"	15560	750	160	274	274	72	26	157	157	162	47	29	84	64	0	56911	2.383	0	0	0	0	0	0	0	Error	117	117	117	117	208	1512	100	90
0	0	0	2	7	1	AAL	"AAL
"	15940	730	120	368	379	138	36	158	158	161	48	29	88	86	0	45490	4.542	0	0	0	0	0	0	0	Error	210	221	210	221	120	820	100	91
0	0	0	2	8	1	AAL	"AAL
"	16330	730	110	369	385	102	26	156	156	158	44	27	99	96	0	30826	5.159	0	0	0	0	0	0	0	Error	213	229	213	229	80	656	100	92
-50	0	0	2	9	1	ACL	"ACL
"	16750	740	110	165	180	58	32	145	145	151	44	29	40	20	0	14412	0.659	0	0	0	0	0	0	0	Error	20	35	20	35	80	656	100	93
-50	0	0	2	10	1	ACL	"ACL
"	17150	740	110	160	166	48	28	148	148	151	43	28	35	4	0	13248	0.349	0	0	0	0	0	0	0	Error	12	18	12	18	80	656	100	94
0	0	0	2	11	1	AIA	"AIA
"	17540	750	140	278	290	86	29	158	158	163	46	28	87	63	0	45283	2.761	0	0	0	0	0	0	0	Error	120	132	120	132	156	1140	100	95
0	0	0	2	12	1	AIA	"AIA
"	17950	760	130	285	302	89	29	161	161	164	46	28	92	71	0	36212	3	0	0	0	0	0	0	0	Error	124	141	124	141	120	940	100	96
-50	0	0	2	1	2	ASA 	"ASA 
"	13530	1150	110	113	115	36	31	146	146	147	39	26	4	0	0	9206	-0.821	0	0	0	0	0	0	0	Error	-33	-31	-33	-31	80	656	100	97
-50	0	0	2	2	2	ASA 	"ASA 
"	13930	1150	110	112	118	41	34	140	140	142	42	29	6	3	0	9441	-0.571	0	0	0	0	0	0	0	Error	-28	-22	-28	-22	80	656	100	98
0	0	0	2	3	2	BPA	"BPA
"	14320	1160	170	369	374	108	28	147	147	150	43	28	98	91	0	77875	5.209	0	0	0	0	0	0	0	Error	222	227	222	227	208	1660	100	99
0	0	0	2	4	2	BPA 	"BPA 
"	14720	1160	170	372	379	108	28	156	156	158	45	28	97	91	0	78808	4.911	0	0	0	0	0	0	0	Error	216	223	216	223	208	1660	100	100
0	0	0	2	5	2	Con A	"Con A
"	15140	1150	150	406	448	180	40	162	162	166	48	28	98	92	0	69940	5.875	0	0	0	0	0	0	0	Error	244	286	244	286	156	1272	100	101
0	0	0	2	6	2	Con A	"Con A
"	15550	1150	150	439	509	242	47	168	168	173	47	27	99	96	0	79479	7.149	0	0	0	0	0	0	0	Error	271	341	271	341	156	1272	100	102
0	0	0	2	7	2	DBA	"DBA
"	15940	1140	150	2017	2042	352	17	163	163	167	48	28	100	100	0	318584	39.063	0	0	0	0	0	0	0	Error	1854	1879	1854	1879	156	1272	100	103
0	0	0	2	8	2	DBA	"DBA
"	16340	1150	160	1988	1901	547	28	161	161	164	46	28	99	99	0	395339	37.761	0	0	0	0	0	0	0	Error	1827	1740	1827	1740	208	1512	100	104
0	0	0	2	9	2	DSA	"DSA
"	16730	1170	160	505	494	121	24	159	159	161	47	29	98	96	0	102748	7.085	0	0	0	0	0	0	0	Error	346	335	346	335	208	1512	100	105
0	0	0	2	10	2	DSA	"DSA
"	17140	1170	150	525	525	92	17	152	152	156	46	29	100	100	0	81947	8.022	0	0	0	0	0	0	0	Error	373	373	373	373	156	1272	100	106
0	0	0	2	11	2	ECA	"ECA
"	17540	1150	180	291	292	80	27	151	151	155	44	28	90	80	0	74784	3.114	0	0	0	0	0	0	0	Error	140	141	140	141	256	1924	100	107
0	0	0	2	12	2	ECA	"ECA
"	17940	1160	170	310	323	76	23	152	152	158	48	30	98	82	0	67160	3.438	0	0	0	0	0	0	0	Error	158	171	158	171	208	1660	100	108
0	0	0	2	1	3	EEL	"EEL
"	13540	1580	140	583	574	135	23	144	144	147	43	29	98	98	0	89503	9.93	0	0	0	0	0	0	0	Error	439	430	439	430	156	1140	100	109
0	0	0	2	2	3	EEL	"EEL
"	13940	1580	140	596	585	141	24	144	144	147	42	28	100	98	0	91251	10.429	0	0	0	0	0	0	0	Error	452	441	452	441	156	1140	100	110
0	0	0	2	3	3	GNA	"GNA
"	14340	1550	160	349	353	91	25	145	145	149	43	28	95	91	0	73454	4.744	0	0	0	0	0	0	0	Error	204	208	204	208	208	1512	100	111
0	0	0	2	4	3	GNA	"GNA
"	14740	1550	160	380	389	110	28	153	153	158	47	29	95	89	0	80829	4.915	0	0	0	0	0	0	0	Error	227	236	227	236	208	1512	100	112
-50	0	0	2	5	3	GS-I	"GS-I
"	15110	1550	110	153	159	44	27	167	167	171	50	29	11	1	0	12717	-0.24	0	0	0	0	0	0	0	Error	-14	-8	-14	-8	80	656	100	113
-50	0	0	2	6	3	GS-I	"GS-I
"	15530	1560	100	195	201	59	29	171	171	174	52	29	28	10	0	16074	0.519	0	0	0	0	0	0	0	Error	24	30	24	30	80	560	100	114
0	0	0	2	7	3	GS-II	"GS-II
"	15930	1560	150	347	346	91	26	164	164	169	47	27	93	83	0	53982	3.766	0	0	0	0	0	0	0	Error	183	182	183	182	156	1272	100	115
0	0	0	2	8	3	GS-II	"GS-II
"	16320	1560	150	283	293	77	26	159	159	163	47	28	89	65	0	45689	2.766	0	0	0	0	0	0	0	Error	124	134	124	134	156	1272	100	116
0	0	0	2	9	3	HHA	"HHA
"	16760	1540	130	392	396	96	24	158	158	162	47	29	98	93	0	47508	4.979	0	0	0	0	0	0	0	Error	234	238	234	238	120	940	100	117
0	0	0	2	10	3	HHA	"HHA
"	17160	1540	150	402	404	97	24	145	145	149	45	30	96	95	0	63039	5.667	0	0	0	0	0	0	0	Error	257	259	257	259	156	1272	100	118
0	0	0	2	11	3	Jacalin	"Jacalin
"	17540	1530	150	382	423	171	40	139	139	144	43	29	97	96	0	65980	6.488	0	0	0	0	0	0	0	Error	243	284	243	284	156	1272	100	119
0	0	0	2	12	3	Jacalin	"Jacalin
"	17940	1540	160	388	435	221	50	153	153	157	48	30	95	87	0	90411	5.792	0	0	0	0	0	0	0	Error	235	282	235	282	208	1512	100	120
0	0	0	2	1	4	LBA	"LBA
"	13550	1950	140	291	291	68	23	144	144	146	42	28	94	83	0	45332	3.452	0	0	0	0	0	0	0	Error	147	147	147	147	156	1140	100	121
0	0	0	2	2	4	LBA	"LBA
"	13960	1950	140	286	290	75	25	140	140	145	43	29	90	82	0	45264	3.372	0	0	0	0	0	0	0	Error	146	150	146	150	156	1140	100	122
-50	0	0	2	3	4	LcH A	"LcH A
"	14340	1950	110	179	176	53	30	145	145	149	44	29	44	15	0	14091	0.614	0	0	0	0	0	0	0	Error	34	31	34	31	80	656	100	123
-50	0	0	2	4	4	LcH A	"LcH A
"	14740	1950	110	142	150	68	45	108	108	117	70	59	29	11	0	12031	0.471	0	0	0	0	0	0	0	Error	34	42	34	42	80	656	100	124
0	0	0	2	5	4	LEA	"LEA
"	15140	1960	130	415	418	91	21	160	160	163	51	31	100	99	0	50159	5	0	0	0	0	0	0	0	Error	255	258	255	258	120	940	100	125
0	0	0	2	6	4	LEA	"LEA
"	15540	1970	140	389	408	112	27	172	172	175	52	29	99	94	0	63638	4.481	0	0	0	0	0	0	0	Error	217	236	217	236	156	1140	100	126
-50	0	0	2	7	4	Lotus	"Lotus
"	15940	1950	110	212	213	62	29	166	166	170	50	29	48	18	0	17075	0.86	0	0	0	0	0	0	0	Error	46	47	46	47	80	656	100	127
-50	0	0	2	8	4	Lotus	"Lotus
"	16340	1940	120	194	204	63	30	159	159	163	46	28	43	20	0	24471	0.891	0	0	0	0	0	0	0	Error	35	45	35	45	120	820	100	128
0	0	0	2	9	4	MAA	"MAA
"	16760	1960	110	126	129	59	45	115	115	118	55	46	26	8	0	10345	0.2	0	0	0	0	0	0	0	Error	11	14	11	14	80	656	100	129
0	0	0	2	10	4	MAA	"MAA
"	17130	1940	140	206	218	79	36	136	136	138	43	31	67	42	0	33992	1.86	0	0	0	0	0	0	0	Error	70	82	70	82	156	1140	100	130
0	0	0	2	11	4	MPL	"MPL
"	17540	1940	100	164	175	63	36	143	143	147	45	30	35	15	0	14038	0.622	0	0	0	0	0	0	0	Error	21	32	21	32	80	560	100	131
0	0	0	2	12	4	MPL	"MPL
"	17940	1940	110	178	180	65	36	156	156	160	51	31	33	8	0	14413	0.392	0	0	0	0	0	0	0	Error	22	24	22	24	80	656	100	132
0	0	0	2	1	5	NPA	"NPA
"	13550	2350	160	242	242	71	29	138	138	141	42	29	81	60	0	50330	2.405	0	0	0	0	0	0	0	Error	104	104	104	104	208	1512	100	133
0	0	0	2	2	5	NPA	"NPA
"	13950	2350	140	288	287	91	31	135	135	140	44	31	94	74	0	44723	3.341	0	0	0	0	0	0	0	Error	153	152	153	152	156	1140	100	134
0	0	0	2	3	5	PHA-E	"PHA-E
"	14350	2360	140	279	293	133	45	130	130	132	50	37	82	72	0	45673	3.22	0	0	0	0	0	0	0	Error	149	163	149	163	156	1140	100	135
0	0	0	2	4	5	PHA-E	"PHA-E
"	14740	2350	160	338	354	119	33	153	153	155	49	31	93	78	0	73541	4.061	0	0	0	0	0	0	0	Error	185	201	185	201	208	1512	100	136
0	0	0	2	5	5	PHA-L	"PHA-L
"	15100	2330	50	229	240	91	37	190	190	199	70	35	42	25	0	2883	0.586	0	0	0	0	0	0	0	Error	39	50	39	50	12	104	100	137
0	0	0	2	6	5	PHA-L	"PHA-L
"	15540	2400	50	283	284	72	25	220	220	226	71	31	50	8	0	3406	0.817	0	0	0	0	0	0	0	Error	63	64	63	64	12	104	100	138
0	0	0	2	7	5	PNA	"PNA
"	15940	2360	80	247	259	61	23	177	177	178	47	26	73	37	0	13452	1.723	0	0	0	0	0	0	0	Error	70	82	70	82	52	340	100	139
0	0	0	2	8	5	PNA	"PNA
"	16350	2330	80	267	321	359	111	165	165	169	54	31	63	44	0	16666	2.815	0	0	0	0	0	0	0	Error	102	156	102	156	52	340	100	140
0	0	0	2	9	5	PSA	"PSA
"	16730	2380	150	270	277	79	28	143	143	146	46	31	89	66	0	43237	2.848	0	0	0	0	0	0	0	Error	127	134	127	134	156	1272	100	141
0	0	0	2	10	5	PSA	"PSA
"	17140	2380	160	268	273	79	28	134	134	138	43	31	93	76	0	56878	3.14	0	0	0	0	0	0	0	Error	134	139	134	139	208	1512	100	142
-50	0	0	2	11	5	PTL	"PTL
"	17530	2360	110	123	126	40	31	139	139	143	44	30	9	3	0	10091	-0.386	0	0	0	0	0	0	0	Error	-16	-13	-16	-13	80	656	100	143
-50	0	0	2	12	5	PTL	"PTL
"	17930	2360	110	127	151	167	110	152	152	155	51	32	13	4	0	12088	-0.078	0	0	0	0	0	0	0	Error	-25	-1	-25	-1	80	656	100	144
0	0	0	2	1	6	SBA	"SBA
"	13560	2700	60	239	233	69	29	158	158	166	64	38	59	25	0	7465	1.047	0	0	0	0	0	0	0	Error	81	75	81	75	32	176	100	145
0	0	0	2	2	6	SBA	"SBA
"	13950	2750	140	197	198	70	35	143	143	145	42	28	54	34	0	30839	1.262	0	0	0	0	0	0	0	Error	54	55	54	55	156	1140	100	146
-50	0	0	2	3	6	SJA	"SJA
"	14350	2740	110	139	151	51	33	148	148	150	44	29	19	8	0	12063	0.023	0	0	0	0	0	0	0	Error	-9	3	-9	3	80	656	100	147
-50	0	0	2	4	6	SJA	"SJA
"	14750	2740	110	157	159	50	31	163	163	163	49	30	14	3	0	12680	-0.082	0	0	0	0	0	0	0	Error	-6	-4	-6	-4	80	656	100	148
0	0	0	2	5	6	SNA-I	"SNA-I
"	15160	2770	160	320	328	101	30	177	177	180	49	27	86	68	0	68255	3.02	0	0	0	0	0	0	0	Error	143	151	143	151	208	1512	100	149
0	0	0	2	6	6	SNA-I	"SNA-I
"	15570	2770	160	347	363	100	27	181	181	185	52	28	92	80	0	75589	3.423	0	0	0	0	0	0	0	Error	166	182	166	182	208	1512	100	150
-50	0	0	2	7	6	SNA-II	"SNA-II
"	15950	2750	110	157	169	71	42	176	176	181	51	28	13	6	0	13484	-0.235	0	0	0	0	0	0	0	Error	-19	-7	-19	-7	80	656	100	151
-50	0	0	2	8	6	SNA-II	"SNA-II
"	16350	2750	110	138	143	48	33	161	161	162	46	28	9	4	0	11478	-0.413	0	0	0	0	0	0	0	Error	-23	-18	-23	-18	80	656	100	152
-50	0	0	2	9	6	STL	"STL
"	16750	2750	110	157	171	65	38	150	150	154	48	31	28	10	0	13713	0.354	0	0	0	0	0	0	0	Error	7	21	7	21	80	656	100	153
-50	0	0	2	10	6	STL	"STL
"	17150	2750	110	158	166	66	39	145	145	149	45	30	34	11	0	13253	0.378	0	0	0	0	0	0	0	Error	13	21	13	21	80	656	100	154
0	0	0	2	11	6	UDA	"UDA
"	17540	2760	150	290	299	66	22	147	147	150	44	29	96	86	0	46658	3.386	0	0	0	0	0	0	0	Error	143	152	143	152	156	1272	100	155
0	0	0	2	12	6	UDA	"UDA
"	17940	2750	160	313	311	70	22	150	150	156	46	29	94	85	0	64692	3.37	0	0	0	0	0	0	0	Error	163	161	163	161	208	1512	100	156
0	0	0	2	1	7	UEA-I	"UEA-I
"	13540	3180	160	308	306	74	24	149	149	153	47	30	92	82	0	63566	3.255	0	0	0	0	0	0	0	Error	159	157	159	157	208	1512	100	157
0	0	0	2	2	7	UEA-I 	"UEA-I 
"	13940	3180	150	325	333	76	22	150	150	154	45	29	98	90	0	51914	3.978	0	0	0	0	0	0	0	Error	175	183	175	183	156	1272	100	158
0	0	0	2	3	7	UEA-II	"UEA-II
"	14340	3150	150	303	307	62	20	155	155	160	47	29	95	84	0	47868	3.128	0	0	0	0	0	0	0	Error	148	152	148	152	156	1272	100	159
0	0	0	2	4	7	UEA-II	"UEA-II
"	14750	3150	160	333	336	81	24	168	168	171	48	28	94	83	0	69897	3.438	0	0	0	0	0	0	0	Error	165	168	165	168	208	1512	100	160
-50	0	0	2	5	7	VFA	"VFA
"	15130	3160	110	203	205	51	24	182	182	185	53	28	28	6	0	16437	0.377	0	0	0	0	0	0	0	Error	21	23	21	23	80	656	100	161
-50	0	0	2	6	7	VFA	"VFA
"	15530	3160	110	228	230	67	29	189	189	195	56	28	43	5	0	18407	0.625	0	0	0	0	0	0	0	Error	39	41	39	41	80	656	100	162
0	0	0	2	7	7	VVA	"VVA
"	15930	3190	150	31078	32322	11946	36	182	182	186	51	27	100	100	0	5042251	630.118	0	0	0	0	0	0	0	Error	30896	32140	30896	32140	156	1272	100	163
0	0	0	2	8	7	VVA	"VVA
"	16330	3190	150	33816	34726	9807	28	175	175	179	51	28	100	100	0	5417323	677.392	0	0	0	0	0	0	0	Error	33641	34551	33641	34551	156	1272	100	164
0	0	0	2	9	7	WFA	"WFA
"	16740	3150	140	338	349	97	27	163	163	167	48	28	95	83	0	54502	3.792	0	0	0	0	0	0	0	Error	175	186	175	186	156	1140	100	165
0	0	0	2	10	7	WFA	"WFA
"	17140	3160	150	361	380	140	36	155	155	158	49	31	97	90	0	59226	4.531	0	0	0	0	0	0	0	Error	206	225	206	225	156	1272	100	166
-50	0	0	2	11	7	WGA	"WGA
"	17530	3170	110	197	203	53	26	155	155	161	51	31	46	20	0	16263	0.824	0	0	0	0	0	0	0	Error	42	48	42	48	80	656	100	167
-50	0	0	2	12	7	WGA	"WGA
"	17930	3170	110	185	187	52	27	159	159	161	46	28	39	13	0	14967	0.565	0	0	0	0	0	0	0	Error	26	28	26	28	80	656	100	168
