# Supplementary material for: Subtle Differences in Symbiont Cell Surface Glycan Profiles Do Not Explain Species-Specific Colonization Rates in a Model Cnidarian-Algal Symbiosis
Source: Front Microbiol. 2018 May 1;9:842. doi: 10.3389/fmicb.2018.00842 (PMC5938612; doi:10.3389/fmicb.2018.00842)
Supplement: Supplementary file 5 [file Data_Sheet_1.zip › raw_data_and_R_code/fig_1/well_mf_02.gpr]

ATF	1																																							
30	41																																							
Type=GenePix Results 3																																								
DateTime=2016/10/27 16:38:09																																								
Settings=																																								
GalFile=G:\user\Jimmy\Array Data\Lectin Array\Scanning Service\GA-Lectin-40.gal																																								
PixelSize=10																																								
Wavelengths=532																																								
ImageFiles=G:\user\Jimmy\Array Data\Lectin Array\Lectin 40 Service\102616 Orgen State University\102716-SLIDE1 pmt 550.tif 1																																								
NormalizationMethod=None																																								
NormalizationFactors=1																																								
JpegImage=																																								
StdDev=Type 1																																								
RatioFormulations=W1/W2 (#1/532)																																								
FeatureType=Circular																																								
Barcode=14397103																																								
BackgroundSubtraction=LocalFeature																																								
"ImageOrigin=0, 0"																																								
"JpegOrigin=4320, 520"																																								
Creator=GenePix Pro 7.2.22																																								
Scanner=GenePix 4000 [140117]																																								
FocusPosition=0																																								
Temperature=0																																								
LinesAveraged=1																																								
Comment=																																								
PMTGain=550																																								
ScanPower=100																																								
LaserPower=2.19																																								
Filters=<Empty>																																								
"ScanRegion=0,0,2200,7200"																																								
ScanArea=1																																								
Supplier=																																								
Flags	Normalize	Autoflag	Block	Column	Row	Name	ID	X	Y	Dia.	F532 Median	F532 Mean	F532 SD	F532 CV	B532	B532 Median	B532 Mean	B532 SD	B532 CV	% > B532+1SD	% > B532+2SD	F532 % Sat.	F532 Total Intensity	SNR 532	Ratio of Medians (#1/532)	Ratio of Means (#1/532)	Median of Ratios (#1/532)	Mean of Ratios (#1/532)	Ratios SD (#1/532)	Rgn Ratio (#1/532)	Rgn R2 (#1/532)	Log Ratio (#1/532)	F532 Median - B532	F532 Mean - B532	Sum of Medians (#1/532)	Sum of Means (#1/532)	F Pixels	B Pixels	Circularity	Index
0	0	0	4	1	1	Pos	"Pos
"	13570	9750	160	42413	40528	10392	25	190	190	194	56	28	100	100	0	8429848	720.25	0	0	0	0	0	0	0	Error	42223	40338	42223	40338	208	1512	100	253
0	0	0	4	2	1	Pos	"Pos
"	13970	9750	160	43683	41401	10146	24	188	188	194	56	28	100	100	0	8611483	735.839	0	0	0	0	0	0	0	Error	43495	41213	43495	41213	208	1512	100	254
-50	0	0	4	3	1	Neg	"Neg
"	14350	9750	110	184	197	57	28	190	190	193	54	27	15	6	0	15746	0.074	0	0	0	0	0	0	0	Error	-6	7	-6	7	80	656	100	255
-50	0	0	4	4	1	Neg	"Neg
"	14750	9750	110	186	190	55	28	194	194	197	53	26	18	4	0	15190	-0.132	0	0	0	0	0	0	0	Error	-8	-4	-8	-4	80	656	100	256
0	0	0	4	5	1	AAA 	"AAA 
"	15160	9760	150	462	472	106	22	196	196	201	56	27	99	96	0	73657	4.839	0	0	0	0	0	0	0	Error	266	276	266	276	156	1272	100	257
0	0	0	4	6	1	AAA 	"AAA 
"	15560	9760	160	464	469	131	27	196	196	202	58	28	95	91	0	97585	4.603	0	0	0	0	0	0	0	Error	268	273	268	273	208	1512	100	258
0	0	0	4	7	1	AAL	"AAL
"	15940	9730	120	1168	1802	1671	92	196	196	207	74	35	93	90	0	216291	21.554	0	0	0	0	0	0	0	Error	972	1606	972	1606	120	820	100	259
0	0	0	4	8	1	AAL	"AAL
"	16340	9730	110	1445	1880	1448	77	191	191	197	61	30	96	96	0	150394	27.59	0	0	0	0	0	0	0	Error	1254	1689	1254	1689	80	656	100	260
0	0	0	4	9	1	ACL	"ACL
"	16750	9750	40	287	305	62	20	195	195	200	64	32	75	33	0	3660	1.641	0	0	0	0	0	0	0	Error	92	110	92	110	12	68	100	261
0	0	0	4	10	1	ACL	"ACL
"	17150	9760	40	282	281	40	14	186	186	195	60	30	83	17	0	3367	1.433	0	0	0	0	0	0	0	Error	96	95	96	95	12	68	100	262
0	0	0	4	11	1	AIA	"AIA
"	17540	9750	150	458	591	425	71	198	198	202	56	27	99	94	0	92129	6.946	0	0	0	0	0	0	0	Error	260	393	260	393	156	1272	100	263
0	0	0	4	12	1	AIA	"AIA
"	17940	9750	150	497	558	288	51	193	193	198	57	28	97	94	0	87088	6.316	0	0	0	0	0	0	0	Error	304	365	304	365	156	1272	100	264
0	0	0	4	1	2	ASA 	"ASA 
"	13530	10140	50	313	320	70	21	180	180	185	48	25	92	75	0	3839	2.813	0	0	0	0	0	0	0	Error	133	140	133	140	12	104	100	265
-50	0	0	4	2	2	ASA 	"ASA 
"	13920	10150	110	230	242	85	35	191	191	195	53	27	43	20	0	19368	0.887	0	0	0	0	0	0	0	Error	39	51	39	51	80	656	100	266
0	0	0	4	3	2	BPA	"BPA
"	14320	10160	170	923	985	360	36	196	196	202	90	44	99	99	0	204924	8.7	0	0	0	0	0	0	0	Error	727	789	727	789	208	1660	100	267
0	0	0	4	4	2	BPA 	"BPA 
"	14720	10170	170	956	1055	518	49	195	195	199	57	28	100	100	0	219360	15.018	0	0	0	0	0	0	0	Error	761	860	761	860	208	1660	100	268
0	0	0	4	5	2	Con A	"Con A
"	15150	10150	160	1157	1280	672	52	198	198	202	57	28	95	94	0	266152	18.912	0	0	0	0	0	0	0	Error	959	1082	959	1082	208	1512	100	269
0	0	0	4	6	2	Con A	"Con A
"	15550	10160	160	1258	1390	714	51	200	200	205	60	29	98	96	0	289077	19.75	0	0	0	0	0	0	0	Error	1058	1190	1058	1190	208	1512	100	270
0	0	0	4	7	2	DBA	"DBA
"	15950	10150	160	3781	4931	3846	77	200	200	204	58	28	98	97	0	1025663	81.5	0	0	0	0	0	0	0	Error	3581	4731	3581	4731	208	1512	100	271
0	0	0	4	8	2	DBA	"DBA
"	16350	10150	160	3671	5488	4781	87	203	203	207	58	28	100	100	0	1141445	91.052	0	0	0	0	0	0	0	Error	3468	5285	3468	5285	208	1512	100	272
0	0	0	4	9	2	DSA	"DSA
"	16730	10170	150	881	898	160	17	201	201	204	60	29	100	100	0	140136	11.567	0	0	0	0	0	0	0	Error	680	697	680	697	156	1272	100	273
0	0	0	4	10	2	DSA	"DSA
"	17140	10170	160	915	890	188	21	202	202	205	57	27	98	98	0	185103	12.018	0	0	0	0	0	0	0	Error	713	688	713	688	208	1512	100	274
0	0	0	4	11	2	ECA	"ECA
"	17540	10160	170	582	632	258	40	200	200	206	59	28	100	100	0	131557	7.22	0	0	0	0	0	0	0	Error	382	432	382	432	208	1660	100	275
0	0	0	4	12	2	ECA	"ECA
"	17940	10160	170	513	553	176	31	202	202	206	58	28	100	96	0	114965	5.983	0	0	0	0	0	0	0	Error	311	351	311	351	208	1660	100	276
0	0	0	4	1	3	EEL	"EEL
"	13540	10580	140	946	957	166	17	184	184	191	59	30	100	100	0	149255	12.983	0	0	0	0	0	0	0	Error	762	773	762	773	156	1140	100	277
0	0	0	4	2	3	EEL	"EEL
"	13940	10580	140	1009	999	197	19	194	194	201	59	29	100	100	0	155828	13.525	0	0	0	0	0	0	0	Error	815	805	815	805	156	1140	100	278
0	0	0	4	3	3	GNA	"GNA
"	14350	10550	160	838	927	362	39	194	194	199	57	28	99	99	0	192854	12.772	0	0	0	0	0	0	0	Error	644	733	644	733	208	1512	100	279
0	0	0	4	4	3	GNA	"GNA
"	14750	10550	160	817	942	470	49	200	200	203	56	27	98	96	0	195939	13.196	0	0	0	0	0	0	0	Error	617	742	617	742	208	1512	100	280
0	0	0	4	5	3	GS-I	"GS-I
"	15080	10530	60	260	280	101	36	218	218	224	66	29	41	19	0	8968	0.848	0	0	0	0	0	0	0	Error	42	62	42	62	32	176	100	281
0	0	0	4	6	3	GS-I	"GS-I
"	15520	10510	50	328	330	82	24	223	223	225	57	25	75	42	0	3961	1.842	0	0	0	0	0	0	0	Error	105	107	105	107	12	104	100	282
0	0	0	4	7	3	GS-II	"GS-II
"	15930	10560	150	616	678	332	48	194	194	200	59	29	99	96	0	105691	8.102	0	0	0	0	0	0	0	Error	422	484	422	484	156	1272	100	283
0	0	0	4	8	3	GS-II	"GS-II
"	16330	10560	150	594	644	302	46	198	198	203	60	29	99	98	0	100492	7.35	0	0	0	0	0	0	0	Error	396	446	396	446	156	1272	100	284
0	0	0	4	9	3	HHA	"HHA
"	16770	10550	140	574	582	119	20	202	202	205	58	28	100	99	0	90729	6.5	0	0	0	0	0	0	0	Error	372	380	372	380	156	1140	100	285
0	0	0	4	10	3	HHA	"HHA
"	17170	10550	140	588	591	134	22	204	204	208	58	27	100	98	0	92210	6.603	0	0	0	0	0	0	0	Error	384	387	384	387	156	1140	100	286
0	0	0	4	11	3	Jacalin	"Jacalin
"	17550	10540	140	420	507	280	55	197	197	202	58	28	90	83	0	79167	5.259	0	0	0	0	0	0	0	Error	223	310	223	310	156	1140	100	287
0	0	0	4	12	3	Jacalin	"Jacalin
"	17950	10540	160	388	511	386	75	192	192	197	57	28	87	70	0	106230	5.509	0	0	0	0	0	0	0	Error	196	319	196	319	208	1512	100	288
0	0	0	4	1	4	LBA	"LBA
"	13560	10950	150	470	471	105	22	173	173	178	56	31	100	98	0	73474	5.232	0	0	0	0	0	0	0	Error	297	298	297	298	156	1272	100	289
0	0	0	4	2	4	LBA	"LBA
"	13960	10950	140	465	466	96	20	195	195	199	56	28	99	97	0	72718	4.768	0	0	0	0	0	0	0	Error	270	271	270	271	156	1140	100	290
0	0	0	4	3	4	LcH A	"LcH A
"	14350	10940	140	322	345	131	37	179	179	181	64	35	83	56	0	53770	2.563	0	0	0	0	0	0	0	Error	143	166	143	166	156	1140	100	291
-100	0	0	4	4	4	LcH A	"LcH A
"	14740	10880	70	316	346	210	60	188	188	193	89	46	59	34	0	11065	1.719	0	0	0	0	0	0	0	Error	128	158	128	158	32	236	100	292
-100	0	0	4	5	4	LEA	"LEA
"	15140	10920	60	407	381	111	29	155	155	162	85	52	84	69	0	12186	2.576	0	0	0	0	0	0	0	Error	252	226	252	226	32	176	100	293
0	0	0	4	6	4	LEA	"LEA
"	15540	10970	140	494	499	127	25	198	198	201	56	27	99	94	0	77900	5.321	0	0	0	0	0	0	0	Error	296	301	296	301	156	1140	100	294
0	0	0	4	7	4	Lotus	"Lotus
"	15950	10950	80	334	347	102	29	202	202	204	56	27	83	58	0	18028	2.554	0	0	0	0	0	0	0	Error	132	145	132	145	52	340	100	295
0	0	0	4	8	4	Lotus	"Lotus
"	16340	10960	110	333	332	116	34	200	200	204	57	27	71	55	0	26580	2.246	0	0	0	0	0	0	0	Error	133	132	133	132	80	656	100	296
-100	0	0	4	9	4	MAA	"MAA
"	16730	10940	50	178	178	51	28	230	230	258	127	49	0	0	0	2141	-0.63	0	0	0	0	0	0	0	Error	-52	-52	-52	-52	12	104	100	297
-100	0	0	4	10	4	MAA	"MAA
"	17150	10930	100	281	347	246	70	209	209	212	66	31	53	35	0	27742	2.045	0	0	0	0	0	0	0	Error	72	138	72	138	80	560	100	298
0	0	0	4	11	4	MPL	"MPL
"	17530	10940	70	282	288	86	29	192	192	198	57	28	56	47	0	9223	1.579	0	0	0	0	0	0	0	Error	90	96	90	96	32	236	100	299
0	0	0	4	12	4	MPL	"MPL
"	17950	10950	50	340	341	70	20	185	185	193	58	30	92	67	0	4088	2.552	0	0	0	0	0	0	0	Error	155	156	155	156	12	104	100	300
0	0	0	4	1	5	NPA	"NPA
"	13560	11350	150	420	430	105	24	176	176	182	53	29	97	93	0	67119	4.679	0	0	0	0	0	0	0	Error	244	254	244	254	156	1272	100	301
0	0	0	4	2	5	NPA	"NPA
"	13960	11360	150	406	406	99	24	193	193	194	55	28	97	84	0	63398	3.855	0	0	0	0	0	0	0	Error	213	213	213	213	156	1272	100	302
0	0	0	4	3	5	PHA-E	"PHA-E
"	14340	11350	160	545	654	394	60	193	193	199	57	28	94	87	0	135934	7.982	0	0	0	0	0	0	0	Error	352	461	352	461	208	1512	100	303
0	0	0	4	4	5	PHA-E	"PHA-E
"	14750	11350	160	591	686	359	52	191	191	193	67	34	97	92	0	142728	7.358	0	0	0	0	0	0	0	Error	400	495	400	495	208	1512	100	304
0	0	0	4	5	5	PHA-L	"PHA-L
"	15150	11370	160	399	474	275	58	182	182	183	67	36	84	68	0	98600	4.343	0	0	0	0	0	0	0	Error	217	292	217	292	208	1512	100	305
0	0	0	4	6	5	PHA-L	"PHA-L
"	15570	11390	120	315	407	249	61	191	191	197	59	29	74	56	0	48843	3.559	0	0	0	0	0	0	0	Error	124	216	124	216	120	820	100	306
0	0	0	4	7	5	PNA	"PNA
"	15940	11350	110	385	422	130	30	190	190	195	56	28	98	89	0	33732	4.054	0	0	0	0	0	0	0	Error	195	232	195	232	80	656	100	307
0	0	0	4	8	5	PNA	"PNA
"	16340	11350	120	407	472	227	48	195	195	199	57	28	93	85	0	56609	4.789	0	0	0	0	0	0	0	Error	212	277	212	277	120	820	100	308
0	0	0	4	9	5	PSA	"PSA
"	16740	11390	160	493	616	396	64	196	196	201	57	28	92	86	0	128198	7.281	0	0	0	0	0	0	0	Error	297	420	297	420	208	1512	100	309
0	0	0	4	10	5	PSA	"PSA
"	17140	11390	160	541	683	448	65	194	194	198	58	29	97	93	0	142101	8.362	0	0	0	0	0	0	0	Error	347	489	347	489	208	1512	100	310
-50	0	0	4	11	5	PTL	"PTL
"	17540	11360	110	161	169	73	43	200	200	203	59	29	8	4	0	13483	-0.576	0	0	0	0	0	0	0	Error	-39	-31	-39	-31	80	656	100	311
-50	0	0	4	12	5	PTL	"PTL
"	17940	11360	110	142	150	50	33	194	194	201	57	28	4	0	0	12005	-0.895	0	0	0	0	0	0	0	Error	-52	-44	-52	-44	80	656	100	312
0	0	0	4	1	6	SBA	"SBA
"	13540	11750	150	504	577	279	48	172	172	176	56	31	99	99	0	90038	7.161	0	0	0	0	0	0	0	Error	332	405	332	405	156	1272	100	313
0	0	0	4	2	6	SBA	"SBA
"	13940	11750	150	454	535	255	47	184	184	188	57	30	99	96	0	83457	6.088	0	0	0	0	0	0	0	Error	270	351	270	351	156	1272	100	314
-50	0	0	4	3	6	SJA	"SJA
"	14340	11750	110	252	254	65	25	196	196	198	54	27	51	20	0	20325	1.037	0	0	0	0	0	0	0	Error	56	58	56	58	80	656	100	315
-50	0	0	4	4	6	SJA	"SJA
"	14740	11760	110	226	224	76	33	200	200	204	57	27	28	9	0	17933	0.351	0	0	0	0	0	0	0	Error	26	24	26	24	80	656	100	316
0	0	0	4	5	6	SNA-I	"SNA-I
"	15160	11770	170	393	438	192	43	191	191	196	57	29	91	77	0	91039	4.246	0	0	0	0	0	0	0	Error	202	247	202	247	208	1660	100	317
0	0	0	4	6	6	SNA-I	"SNA-I
"	15560	11780	160	400	431	187	43	186	186	190	55	28	91	78	0	89708	4.382	0	0	0	0	0	0	0	Error	214	245	214	245	208	1512	100	318
-50	0	0	4	7	6	SNA-II	"SNA-II
"	15940	11760	110	172	178	59	33	188	188	192	55	28	13	4	0	14262	-0.255	0	0	0	0	0	0	0	Error	-16	-10	-16	-10	80	656	100	319
-50	0	0	4	8	6	SNA-II	"SNA-II
"	16340	11760	110	189	200	72	36	190	190	195	58	29	21	9	0	16020	0.086	0	0	0	0	0	0	0	Error	-1	10	-1	10	80	656	100	320
-50	0	0	4	9	6	STL	"STL
"	16740	11760	110	211	230	101	43	190	190	196	57	29	36	13	0	18366	0.596	0	0	0	0	0	0	0	Error	21	40	21	40	80	656	100	321
-50	0	0	4	10	6	STL	"STL
"	17140	11760	110	193	200	58	29	193	193	200	60	30	18	6	0	16036	0	0	0	0	0	0	0	0	Error	0	7	0	7	80	656	100	322
0	0	0	4	11	6	UDA	"UDA
"	17540	11750	160	379	382	100	26	199	199	202	57	28	90	75	0	79478	3.158	0	0	0	0	0	0	0	Error	180	183	180	183	208	1512	100	323
0	0	0	4	12	6	UDA	"UDA
"	17940	11760	160	321	325	103	31	194	194	199	59	29	74	53	0	67540	2.136	0	0	0	0	0	0	0	Error	127	131	127	131	208	1512	100	324
0	0	0	4	1	7	UEA-I	"UEA-I
"	13540	12180	160	577	583	159	27	176	176	180	55	30	98	96	0	121196	7.327	0	0	0	0	0	0	0	Error	401	407	401	407	208	1512	100	325
0	0	0	4	2	7	UEA-I 	"UEA-I 
"	13940	12180	150	666	681	195	28	182	182	188	54	28	100	99	0	106249	9.13	0	0	0	0	0	0	0	Error	484	499	484	499	156	1272	100	326
0	0	0	4	3	7	UEA-II	"UEA-II
"	14350	12150	160	545	560	150	26	183	183	187	55	29	98	96	0	116400	6.782	0	0	0	0	0	0	0	Error	362	377	362	377	208	1512	100	327
0	0	0	4	4	7	UEA-II	"UEA-II
"	14740	12150	150	579	590	127	21	191	191	196	59	30	100	99	0	92109	6.678	0	0	0	0	0	0	0	Error	388	399	388	399	156	1272	100	328
0	0	0	4	5	7	VFA	"VFA
"	15140	12150	170	261	272	74	27	194	194	199	57	28	55	29	0	56592	1.281	0	0	0	0	0	0	0	Error	67	78	67	78	208	1660	100	329
0	0	0	4	6	7	VFA	"VFA
"	15540	12160	160	301	304	73	24	190	190	193	56	29	75	49	0	63197	1.982	0	0	0	0	0	0	0	Error	111	114	111	114	208	1512	100	330
0	0	0	4	7	7	VVA	"VVA
"	15930	12190	140	46368	49721	12383	24	186	186	188	56	29	100	100	24	7756544	884.518	0	0	0	0	0	0	0	Error	46182	49535	46182	49535	156	1140	100	331
0	0	0	4	8	7	VVA	"VVA
"	16330	12190	140	42511	46051	12904	28	188	188	191	58	30	100	100	19	7183963	790.69	0	0	0	0	0	0	0	Error	42323	45863	42323	45863	156	1140	100	332
0	0	0	4	9	7	WFA	"WFA
"	16740	12160	140	574	633	236	37	193	193	197	59	29	99	99	0	98696	7.39	0	0	0	0	0	0	0	Error	381	440	381	440	156	1140	100	333
0	0	0	4	10	7	WFA	"WFA
"	17140	12160	140	569	643	252	39	193	193	198	59	29	99	97	0	100292	7.542	0	0	0	0	0	0	0	Error	376	450	376	450	156	1140	100	334
0	0	0	4	11	7	WGA	"WGA
"	17540	12170	150	361	420	215	51	200	200	206	59	28	81	65	0	65490	3.627	0	0	0	0	0	0	0	Error	161	220	161	220	156	1272	100	335
0	0	0	4	12	7	WGA	"WGA
"	17940	12180	150	330	385	190	49	195	195	200	56	28	81	60	0	60087	3.304	0	0	0	0	0	0	0	Error	135	190	135	190	156	1272	100	336
