# Supplementary material for: Subtle Differences in Symbiont Cell Surface Glycan Profiles Do Not Explain Species-Specific Colonization Rates in a Model Cnidarian-Algal Symbiosis
Source: Front Microbiol. 2018 May 1;9:842. doi: 10.3389/fmicb.2018.00842 (PMC5938612; doi:10.3389/fmicb.2018.00842)
Supplement: Supplementary file 5 [file Data_Sheet_1.zip › raw_data_and_R_code/fig_1/well_mf_03.gpr]

ATF	1																																							
30	41																																							
Type=GenePix Results 3																																								
DateTime=2016/10/27 16:38:09																																								
Settings=																																								
GalFile=G:\user\Jimmy\Array Data\Lectin Array\Scanning Service\GA-Lectin-40.gal																																								
PixelSize=10																																								
Wavelengths=532																																								
ImageFiles=G:\user\Jimmy\Array Data\Lectin Array\Lectin 40 Service\102616 Orgen State University\102716-SLIDE1 pmt 550.tif 1																																								
NormalizationMethod=None																																								
NormalizationFactors=1																																								
JpegImage=																																								
StdDev=Type 1																																								
RatioFormulations=W1/W2 (#1/532)																																								
FeatureType=Circular																																								
Barcode=14397103																																								
BackgroundSubtraction=LocalFeature																																								
"ImageOrigin=0, 0"																																								
"JpegOrigin=4320, 520"																																								
Creator=GenePix Pro 7.2.22																																								
Scanner=GenePix 4000 [140117]																																								
FocusPosition=0																																								
Temperature=0																																								
LinesAveraged=1																																								
Comment=																																								
PMTGain=550																																								
ScanPower=100																																								
LaserPower=2.19																																								
Filters=<Empty>																																								
"ScanRegion=0,0,2200,7200"																																								
ScanArea=1																																								
Supplier=																																								
Flags	Normalize	Autoflag	Block	Column	Row	Name	ID	X	Y	Dia.	F532 Median	F532 Mean	F532 SD	F532 CV	B532	B532 Median	B532 Mean	B532 SD	B532 CV	% > B532+1SD	% > B532+2SD	F532 % Sat.	F532 Total Intensity	SNR 532	Ratio of Medians (#1/532)	Ratio of Means (#1/532)	Median of Ratios (#1/532)	Mean of Ratios (#1/532)	Ratios SD (#1/532)	Rgn Ratio (#1/532)	Rgn R2 (#1/532)	Log Ratio (#1/532)	F532 Median - B532	F532 Mean - B532	Sum of Medians (#1/532)	Sum of Means (#1/532)	F Pixels	B Pixels	Circularity	Index
0	0	0	6	1	1	Pos	"Pos
"	13570	18740	160	35874	32540	11053	33	185	185	189	55	29	96	96	0	6768331	588.2	0	0	0	0	0	0	0	Error	35689	32355	35689	32355	208	1512	100	421
0	0	0	6	2	1	Pos	"Pos
"	13970	18740	160	36920	33361	11394	34	185	185	188	56	29	98	97	0	6939169	592.375	0	0	0	0	0	0	0	Error	36735	33176	36735	33176	208	1512	100	422
-50	0	0	6	3	1	Neg	"Neg
"	14350	18740	110	184	191	55	28	179	179	184	57	30	23	3	0	15288	0.123	0	0	0	0	0	0	0	Error	5	12	5	12	80	656	100	423
-50	0	0	6	4	1	Neg	"Neg
"	14750	18740	110	173	187	59	31	181	181	189	68	35	15	4	0	14938	-0.029	0	0	0	0	0	0	0	Error	-8	6	-8	6	80	656	100	424
0	0	0	6	5	1	AAA 	"AAA 
"	15150	18750	160	395	403	139	34	181	181	186	55	29	88	82	0	83802	3.945	0	0	0	0	0	0	0	Error	214	222	214	222	208	1512	100	425
0	0	0	6	6	1	AAA 	"AAA 
"	15560	18750	160	425	421	144	34	177	177	183	56	30	90	83	0	87517	4.25	0	0	0	0	0	0	0	Error	248	244	248	244	208	1512	100	426
0	0	0	6	7	1	AAL	"AAL
"	15940	18730	120	1932	2109	1460	69	181	181	184	56	30	97	93	0	253037	34.375	0	0	0	0	0	0	0	Error	1751	1928	1751	1928	120	820	100	427
0	0	0	6	8	1	AAL	"AAL
"	16340	18730	100	3054	2652	1375	51	176	176	182	73	40	98	95	0	212173	33.836	0	0	0	0	0	0	0	Error	2878	2476	2878	2476	80	560	100	428
0	0	0	6	9	1	ACL	"ACL
"	16760	18760	50	299	292	67	22	159	159	160	52	32	83	67	0	3507	2.538	0	0	0	0	0	0	0	Error	140	133	140	133	12	104	100	429
0	0	0	6	10	1	ACL	"ACL
"	17180	18770	40	273	251	78	31	163	163	172	70	40	75	25	0	3013	1.129	0	0	0	0	0	0	0	Error	110	88	110	88	12	68	100	430
0	0	0	6	11	1	AIA	"AIA
"	17540	18740	140	562	665	391	58	159	159	163	51	31	96	94	0	103778	9.843	0	0	0	0	0	0	0	Error	403	506	403	506	156	1140	100	431
0	0	0	6	12	1	AIA	"AIA
"	17950	18740	150	554	657	434	66	160	160	164	50	30	97	96	0	102567	9.86	0	0	0	0	0	0	0	Error	394	497	394	497	156	1272	100	432
0	0	0	6	1	2	ASA 	"ASA 
"	13530	19120	50	318	295	76	25	193	193	198	63	31	83	50	0	3544	1.54	0	0	0	0	0	0	0	Error	125	102	125	102	12	104	100	433
0	0	0	6	2	2	ASA 	"ASA 
"	13940	19150	60	297	310	89	28	174	174	176	51	28	84	59	0	9912	2.627	0	0	0	0	0	0	0	Error	123	136	123	136	32	176	100	434
0	0	0	6	3	2	BPA	"BPA
"	14320	19160	170	750	855	465	54	182	182	186	55	29	100	100	0	177818	12.164	0	0	0	0	0	0	0	Error	568	673	568	673	208	1660	100	435
0	0	0	6	4	2	BPA 	"BPA 
"	14720	19160	170	752	817	428	52	181	181	185	54	29	99	99	0	169875	11.704	0	0	0	0	0	0	0	Error	571	636	571	636	208	1660	100	436
0	0	0	6	5	2	Con A	"Con A
"	15150	19160	160	1269	1311	590	45	180	180	184	55	29	95	93	0	272733	20.491	0	0	0	0	0	0	0	Error	1089	1131	1089	1131	208	1512	100	437
0	0	0	6	6	2	Con A	"Con A
"	15550	19160	160	1229	1212	457	37	178	178	187	70	37	97	95	0	252199	14.643	0	0	0	0	0	0	0	Error	1051	1034	1051	1034	208	1512	100	438
0	0	0	6	7	2	DBA	"DBA
"	15950	19140	160	3421	3683	2073	56	173	173	177	54	30	94	92	0	766119	64.926	0	0	0	0	0	0	0	Error	3248	3510	3248	3510	208	1512	100	439
0	0	0	6	8	2	DBA	"DBA
"	16340	19150	160	3444	3759	1983	52	170	170	175	58	33	98	97	0	781817	61.793	0	0	0	0	0	0	0	Error	3274	3589	3274	3589	208	1512	100	440
0	0	0	6	9	2	DSA	"DSA
"	16740	19170	160	815	798	193	24	157	157	161	53	32	97	95	0	165894	12.019	0	0	0	0	0	0	0	Error	658	641	658	641	208	1512	100	441
0	0	0	6	10	2	DSA	"DSA
"	17140	19170	160	806	788	190	24	163	163	167	53	31	96	96	0	163932	11.717	0	0	0	0	0	0	0	Error	643	625	643	625	208	1512	100	442
0	0	0	6	11	2	ECA	"ECA
"	17540	19150	170	490	545	255	46	165	165	171	57	33	97	96	0	113412	6.561	0	0	0	0	0	0	0	Error	325	380	325	380	208	1660	100	443
0	0	0	6	12	2	ECA	"ECA
"	17940	19150	170	488	529	257	48	161	161	166	54	32	97	95	0	109959	6.722	0	0	0	0	0	0	0	Error	327	368	327	368	208	1660	100	444
0	0	0	6	1	3	EEL	"EEL
"	13540	19570	130	976	956	268	28	180	180	185	56	30	95	93	0	114704	13.768	0	0	0	0	0	0	0	Error	796	776	796	776	120	940	100	445
0	0	0	6	2	3	EEL	"EEL
"	13940	19570	140	1033	948	380	40	175	175	178	53	29	91	88	0	147951	14.528	0	0	0	0	0	0	0	Error	858	773	858	773	156	1140	100	446
0	0	0	6	3	3	GNA	"GNA
"	14350	19550	160	798	1023	692	67	177	177	181	56	30	97	96	0	212885	15.036	0	0	0	0	0	0	0	Error	621	846	621	846	208	1512	100	447
0	0	0	6	4	3	GNA	"GNA
"	14750	19550	160	850	1081	696	64	172	172	177	54	30	96	95	0	224825	16.741	0	0	0	0	0	0	0	Error	678	909	678	909	208	1512	100	448
0	0	0	6	5	3	GS-I	"GS-I
"	15150	19550	110	305	323	102	31	172	172	177	52	29	86	63	0	25833	2.808	0	0	0	0	0	0	0	Error	133	151	133	151	80	656	100	449
0	0	0	6	6	3	GS-I	"GS-I
"	15540	19550	130	333	348	123	35	167	167	175	56	32	92	75	0	41722	3.089	0	0	0	0	0	0	0	Error	166	181	166	181	120	940	100	450
0	0	0	6	7	3	GS-II	"GS-II
"	15930	19560	140	763	795	285	35	168	168	173	52	30	99	98	0	124067	11.962	0	0	0	0	0	0	0	Error	595	627	595	627	156	1140	100	451
0	0	0	6	8	3	GS-II	"GS-II
"	16330	19550	150	643	723	311	43	166	166	169	51	30	97	96	0	112764	10.863	0	0	0	0	0	0	0	Error	477	557	477	557	156	1272	100	452
0	0	0	6	9	3	HHA	"HHA
"	16770	19540	140	521	504	144	28	158	158	162	51	31	96	93	0	78677	6.706	0	0	0	0	0	0	0	Error	363	346	363	346	156	1140	100	453
0	0	0	6	10	3	HHA	"HHA
"	17170	19540	140	472	478	141	29	155	155	159	52	32	96	92	0	74562	6.135	0	0	0	0	0	0	0	Error	317	323	317	323	156	1140	100	454
0	0	0	6	11	3	Jacalin	"Jacalin
"	17550	19530	140	435	503	278	55	146	146	152	50	32	97	94	0	78501	7.02	0	0	0	0	0	0	0	Error	289	357	289	357	156	1140	100	455
0	0	0	6	12	3	Jacalin	"Jacalin
"	17950	19530	150	464	524	259	49	143	143	147	50	34	97	96	0	81788	7.54	0	0	0	0	0	0	0	Error	321	381	321	381	156	1272	100	456
0	0	0	6	1	4	LBA	"LBA
"	13560	19950	150	506	510	119	23	177	177	180	52	28	100	99	0	79619	6.346	0	0	0	0	0	0	0	Error	329	333	329	333	156	1272	100	457
0	0	0	6	2	4	LBA	"LBA
"	13960	19940	150	443	435	109	25	175	175	179	52	29	97	91	0	67788	4.923	0	0	0	0	0	0	0	Error	268	260	268	260	156	1272	100	458
0	0	0	6	3	4	LcH A	"LcH A
"	14330	19920	140	252	274	139	50	156	156	158	63	39	60	42	0	42735	1.841	0	0	0	0	0	0	0	Error	96	118	96	118	156	1140	100	459
0	0	0	6	4	4	LcH A	"LcH A
"	14720	19930	160	189	224	132	58	121	121	127	70	55	48	31	0	46605	1.386	0	0	0	0	0	0	0	Error	68	103	68	103	208	1512	100	460
0	0	0	6	5	4	LEA	"LEA
"	15140	19960	140	461	458	149	32	157	157	160	61	38	91	89	0	71506	4.885	0	0	0	0	0	0	0	Error	304	301	304	301	156	1140	100	461
0	0	0	6	6	4	LEA	"LEA
"	15540	19960	140	484	469	134	28	168	168	173	53	30	94	90	0	73103	5.585	0	0	0	0	0	0	0	Error	316	301	316	301	156	1140	100	462
0	0	0	6	7	4	Lotus	"Lotus
"	15950	19940	120	279	280	91	32	164	164	169	50	29	72	57	0	33632	2.22	0	0	0	0	0	0	0	Error	115	116	115	116	120	820	100	463
0	0	0	6	8	4	Lotus	"Lotus
"	16350	19940	100	290	291	79	27	148	148	152	53	34	89	66	0	23297	2.623	0	0	0	0	0	0	0	Error	142	143	142	143	80	560	100	464
-100	0	0	6	9	4	MAA	"MAA
"	16750	19940	110	101	102	31	30	105	105	113	64	56	4	0	0	8120	-0.172	0	0	0	0	0	0	0	Error	-4	-3	-4	-3	80	656	100	465
0	0	0	6	10	4	MAA	"MAA
"	17140	19940	150	315	324	129	39	143	143	144	55	38	85	69	0	50586	3.273	0	0	0	0	0	0	0	Error	172	181	172	181	156	1272	100	466
0	0	0	6	11	4	MPL	"MPL
"	17540	19940	70	324	321	87	27	145	145	146	48	32	94	81	0	10267	3.646	0	0	0	0	0	0	0	Error	179	176	179	176	32	236	100	467
0	0	0	6	12	4	MPL	"MPL
"	17950	19950	70	274	282	66	23	136	136	140	44	31	100	81	0	9026	3.227	0	0	0	0	0	0	0	Error	138	146	138	146	32	236	100	468
0	0	0	6	1	5	NPA	"NPA
"	13560	20350	160	363	366	117	31	171	171	176	55	31	88	77	0	76158	3.455	0	0	0	0	0	0	0	Error	192	195	192	195	208	1512	100	469
0	0	0	6	2	5	NPA	"NPA
"	13960	20350	160	392	387	116	29	172	172	177	55	31	92	83	0	80454	3.818	0	0	0	0	0	0	0	Error	220	215	220	215	208	1512	100	470
0	0	0	6	3	5	PHA-E	"PHA-E
"	14350	20350	130	703	731	297	40	167	167	174	63	36	98	95	0	87744	8.841	0	0	0	0	0	0	0	Error	536	564	536	564	120	940	100	471
0	0	0	6	4	5	PHA-E	"PHA-E
"	14750	20370	120	879	835	373	44	166	166	169	64	37	93	91	0	100156	10.406	0	0	0	0	0	0	0	Error	713	669	713	669	120	820	100	472
0	0	0	6	5	5	PHA-L	"PHA-L
"	15150	20380	120	364	375	118	31	166	166	171	59	34	90	76	0	44949	3.458	0	0	0	0	0	0	0	Error	198	209	198	209	120	820	100	473
0	0	0	6	6	5	PHA-L	"PHA-L
"	15550	20360	150	537	548	169	30	165	165	173	58	33	98	95	0	85423	6.466	0	0	0	0	0	0	0	Error	372	383	372	383	156	1272	100	474
0	0	0	6	7	5	PNA	"PNA
"	15940	20340	110	480	523	252	48	158	158	161	53	32	94	84	0	41848	6.83	0	0	0	0	0	0	0	Error	322	365	322	365	80	656	100	475
0	0	0	6	8	5	PNA	"PNA
"	16340	20340	110	480	522	269	51	154	154	163	95	58	94	74	0	41756	3.779	0	0	0	0	0	0	0	Error	326	368	326	368	80	656	100	476
0	0	0	6	9	5	PSA	"PSA
"	16740	20380	150	526	584	297	50	139	139	141	55	39	98	96	0	91097	8.055	0	0	0	0	0	0	0	Error	387	445	387	445	156	1272	100	477
0	0	0	6	10	5	PSA	"PSA
"	17150	20400	130	508	494	170	34	140	140	145	68	46	96	88	0	59262	5.132	0	0	0	0	0	0	0	Error	368	354	368	354	120	940	100	478
0	0	0	6	11	5	PTL	"PTL
"	17550	20350	100	327	328	176	53	146	146	148	48	32	66	63	0	26240	3.75	0	0	0	0	0	0	0	Error	181	182	181	182	80	560	100	479
0	0	0	6	12	5	PTL	"PTL
"	17960	20340	80	392	376	185	49	143	143	151	51	33	77	65	0	19562	4.412	0	0	0	0	0	0	0	Error	249	233	249	233	52	340	100	480
0	0	0	6	1	6	SBA	"SBA
"	13540	20750	150	591	596	160	26	166	166	173	55	31	99	99	0	92913	7.691	0	0	0	0	0	0	0	Error	425	430	425	430	156	1272	100	481
0	0	0	6	2	6	SBA	"SBA
"	13950	20740	150	658	658	236	35	172	172	176	55	31	94	92	0	102638	8.764	0	0	0	0	0	0	0	Error	486	486	486	486	156	1272	100	482
-50	0	0	6	3	6	SJA	"SJA
"	14350	20740	110	195	193	55	28	174	174	178	55	30	24	6	0	15462	0.273	0	0	0	0	0	0	0	Error	21	19	21	19	80	656	100	483
-50	0	0	6	4	6	SJA	"SJA
"	14740	20740	110	236	233	66	28	173	173	178	54	30	55	25	0	18626	1.019	0	0	0	0	0	0	0	Error	63	60	63	60	80	656	100	484
0	0	0	6	5	6	SNA-I	"SNA-I
"	15170	20770	160	393	415	170	40	173	173	178	54	30	91	83	0	86337	4.389	0	0	0	0	0	0	0	Error	220	242	220	242	208	1512	100	485
0	0	0	6	6	6	SNA-I	"SNA-I
"	15570	20770	160	433	471	228	48	165	165	172	55	31	92	89	0	97907	5.436	0	0	0	0	0	0	0	Error	268	306	268	306	208	1512	100	486
-50	0	0	6	7	6	SNA-II	"SNA-II
"	15940	20740	110	157	170	67	39	161	161	168	55	32	15	5	0	13620	0.036	0	0	0	0	0	0	0	Error	-4	9	-4	9	80	656	100	487
-50	0	0	6	8	6	SNA-II	"SNA-II
"	16340	20740	110	157	174	77	44	161	161	164	57	34	25	10	0	13941	0.175	0	0	0	0	0	0	0	Error	-4	13	-4	13	80	656	100	488
0	0	0	6	9	6	STL	"STL
"	16720	20750	50	205	217	77	35	177	177	186	68	36	33	8	0	2603	0.456	0	0	0	0	0	0	0	Error	28	40	28	40	12	104	100	489
0	0	0	6	10	6	STL	"STL
"	17160	20710	50	165	234	187	79	158	158	162	54	33	33	25	0	2804	1.333	0	0	0	0	0	0	0	Error	7	76	7	76	12	104	100	490
0	0	0	6	11	6	UDA	"UDA
"	17540	20750	140	349	362	107	29	142	142	145	49	33	98	88	0	56395	4.429	0	0	0	0	0	0	0	Error	207	220	207	220	156	1140	100	491
0	0	0	6	12	6	UDA	"UDA
"	17940	20740	150	330	336	101	30	144	144	148	48	32	94	84	0	52493	3.917	0	0	0	0	0	0	0	Error	186	192	186	192	156	1272	100	492
0	0	0	6	1	7	UEA-I	"UEA-I
"	13540	21170	160	496	518	182	35	170	170	174	52	29	94	92	0	107798	6.615	0	0	0	0	0	0	0	Error	326	348	326	348	208	1512	100	493
0	0	0	6	2	7	UEA-I 	"UEA-I 
"	13950	21170	160	567	632	326	51	178	178	181	54	29	91	90	0	131370	8.352	0	0	0	0	0	0	0	Error	389	454	389	454	208	1512	100	494
0	0	0	6	3	7	UEA-II	"UEA-II
"	14340	21140	150	499	502	142	28	172	172	180	65	36	96	92	0	78237	4.954	0	0	0	0	0	0	0	Error	327	330	327	330	156	1272	100	495
0	0	0	6	4	7	UEA-II	"UEA-II
"	14750	21150	160	618	620	184	29	170	170	175	53	30	96	94	0	128996	8.396	0	0	0	0	0	0	0	Error	448	450	448	450	208	1512	100	496
0	0	0	6	5	7	VFA	"VFA
"	15140	21150	160	270	281	89	31	170	170	177	56	31	73	43	0	58459	1.857	0	0	0	0	0	0	0	Error	100	111	100	111	208	1512	100	497
0	0	0	6	6	7	VFA	"VFA
"	15540	21150	170	282	286	104	36	167	167	171	54	31	76	51	0	59470	2.13	0	0	0	0	0	0	0	Error	115	119	115	119	208	1660	100	498
0	0	0	6	7	7	VVA	"VVA
"	15930	21180	150	48647	46986	16430	34	169	169	244	899	368	96	96	13	7329739	51.993	0	0	0	0	0	0	0	Error	48478	46817	48478	46817	156	1272	100	499
0	0	0	6	8	7	VVA	"VVA
"	16330	21180	150	57687	53246	16840	31	165	165	170	54	31	99	98	13	8306416	982.889	0	0	0	0	0	0	0	Error	57522	53081	57522	53081	156	1272	100	500
0	0	0	6	9	7	WFA	"WFA
"	16740	21150	140	566	575	187	32	156	156	160	53	33	95	95	0	89774	7.83	0	0	0	0	0	0	0	Error	410	419	410	419	156	1140	100	501
0	0	0	6	10	7	WFA	"WFA
"	17150	21150	140	550	563	206	36	143	143	148	49	33	95	93	0	87830	8.469	0	0	0	0	0	0	0	Error	407	420	407	420	156	1140	100	502
0	0	0	6	11	7	WGA	"WGA
"	17550	21170	140	307	350	168	48	140	140	144	48	33	91	79	0	54637	4.292	0	0	0	0	0	0	0	Error	167	210	167	210	156	1140	100	503
0	0	0	6	12	7	WGA	"WGA
"	17940	21170	150	264	287	122	42	141	141	145	47	32	83	62	0	44728	3.021	0	0	0	0	0	0	0	Error	123	146	123	146	156	1272	100	504
