# Supplementary material for: Subtle Differences in Symbiont Cell Surface Glycan Profiles Do Not Explain Species-Specific Colonization Rates in a Model Cnidarian-Algal Symbiosis
Source: Front Microbiol. 2018 May 1;9:842. doi: 10.3389/fmicb.2018.00842 (PMC5938612; doi:10.3389/fmicb.2018.00842)
Supplement: Supplementary file 5 [file Data_Sheet_1.zip › raw_data_and_R_code/fig_1/well_mf_04.gpr]

ATF	1																																							
30	41																																							
Type=GenePix Results 3																																								
DateTime=2016/10/27 16:38:09																																								
Settings=																																								
GalFile=G:\user\Jimmy\Array Data\Lectin Array\Scanning Service\GA-Lectin-40.gal																																								
PixelSize=10																																								
Wavelengths=532																																								
ImageFiles=G:\user\Jimmy\Array Data\Lectin Array\Lectin 40 Service\102616 Orgen State University\102716-SLIDE1 pmt 550.tif 1																																								
NormalizationMethod=None																																								
NormalizationFactors=1																																								
JpegImage=																																								
StdDev=Type 1																																								
RatioFormulations=W1/W2 (#1/532)																																								
FeatureType=Circular																																								
Barcode=14397103																																								
BackgroundSubtraction=LocalFeature																																								
"ImageOrigin=0, 0"																																								
"JpegOrigin=4320, 520"																																								
Creator=GenePix Pro 7.2.22																																								
Scanner=GenePix 4000 [140117]																																								
FocusPosition=0																																								
Temperature=0																																								
LinesAveraged=1																																								
Comment=																																								
PMTGain=550																																								
ScanPower=100																																								
LaserPower=2.19																																								
Filters=<Empty>																																								
"ScanRegion=0,0,2200,7200"																																								
ScanArea=1																																								
Supplier=																																								
Flags	Normalize	Autoflag	Block	Column	Row	Name	ID	X	Y	Dia.	F532 Median	F532 Mean	F532 SD	F532 CV	B532	B532 Median	B532 Mean	B532 SD	B532 CV	% > B532+1SD	% > B532+2SD	F532 % Sat.	F532 Total Intensity	SNR 532	Ratio of Medians (#1/532)	Ratio of Means (#1/532)	Median of Ratios (#1/532)	Mean of Ratios (#1/532)	Ratios SD (#1/532)	Rgn Ratio (#1/532)	Rgn R2 (#1/532)	Log Ratio (#1/532)	F532 Median - B532	F532 Mean - B532	Sum of Medians (#1/532)	Sum of Means (#1/532)	F Pixels	B Pixels	Circularity	Index
0	0	0	8	1	1	Pos	"Pos
"	13570	27750	160	36939	33695	10018	29	187	187	189	55	29	100	100	0	7008513	609.2	0	0	0	0	0	0	0	Error	36752	33508	36752	33508	208	1512	100	589
0	0	0	8	2	1	Pos	"Pos
"	13970	27750	160	36764	35340	8604	24	185	185	189	56	29	100	100	0	7350733	627.696	0	0	0	0	0	0	0	Error	36579	35155	36579	35155	208	1512	100	590
-50	0	0	8	3	1	Neg	"Neg
"	14350	27750	110	171	179	53	29	185	185	189	54	28	11	4	0	14300	-0.185	0	0	0	0	0	0	0	Error	-14	-6	-14	-6	80	656	100	591
-50	0	0	8	4	1	Neg	"Neg
"	14750	27750	110	183	181	49	27	183	183	188	55	29	11	1	0	14506	-0.127	0	0	0	0	0	0	0	Error	0	-2	0	-2	80	656	100	592
0	0	0	8	5	1	AAA 	"AAA 
"	15150	27750	150	398	403	104	25	188	188	189	57	30	96	85	0	62863	3.754	0	0	0	0	0	0	0	Error	210	215	210	215	156	1272	100	593
0	0	0	8	6	1	AAA 	"AAA 
"	15550	27760	150	412	420	104	24	180	180	186	55	29	99	88	0	65478	4.255	0	0	0	0	0	0	0	Error	232	240	232	240	156	1272	100	594
0	0	0	8	7	1	AAL	"AAL
"	15940	27730	110	2674	2573	1273	49	183	183	185	57	30	100	100	0	205827	41.895	0	0	0	0	0	0	0	Error	2491	2390	2491	2390	80	656	100	595
0	0	0	8	8	1	AAL	"AAL
"	16340	27740	110	2569	2517	1197	47	185	185	193	71	36	100	100	0	201368	32.732	0	0	0	0	0	0	0	Error	2384	2332	2384	2332	80	656	100	596
0	0	0	8	9	1	ACL	"ACL
"	16760	27780	40	277	277	71	25	176	176	185	73	39	75	25	0	3327	1.26	0	0	0	0	0	0	0	Error	101	101	101	101	12	68	100	597
-50	0	0	8	10	1	ACL	"ACL
"	17150	27760	110	225	220	78	35	184	184	185	59	31	35	11	0	17629	0.593	0	0	0	0	0	0	0	Error	41	36	41	36	80	656	100	598
0	0	0	8	11	1	AIA	"AIA
"	17540	27750	140	414	503	297	59	180	180	183	55	30	97	88	0	78405	5.818	0	0	0	0	0	0	0	Error	234	323	234	323	156	1140	100	599
0	0	0	8	12	1	AIA	"AIA
"	17940	27750	150	460	502	285	56	176	176	181	54	29	97	90	0	78294	5.944	0	0	0	0	0	0	0	Error	284	326	284	326	156	1272	100	600
-50	0	0	8	1	2	ASA 	"ASA 
"	13550	28140	110	231	238	79	33	185	185	189	59	31	41	16	0	19019	0.831	0	0	0	0	0	0	0	Error	46	53	46	53	80	656	100	601
0	0	0	8	2	2	ASA 	"ASA 
"	13950	28140	50	329	337	69	20	184	184	191	61	31	100	67	0	4040	2.393	0	0	0	0	0	0	0	Error	145	153	145	153	12	104	100	602
0	0	0	8	3	2	BPA	"BPA
"	14320	28160	170	710	830	510	61	186	186	188	55	29	99	98	0	172566	11.673	0	0	0	0	0	0	0	Error	524	644	524	644	208	1660	100	603
0	0	0	8	4	2	BPA 	"BPA 
"	14720	28170	170	700	845	499	59	185	185	189	60	31	100	100	0	175716	10.933	0	0	0	0	0	0	0	Error	515	660	515	660	208	1660	100	604
0	0	0	8	5	2	Con A	"Con A
"	15150	28160	150	1138	1184	343	28	182	182	187	58	31	100	100	0	184740	17.19	0	0	0	0	0	0	0	Error	956	1002	956	1002	156	1272	100	605
0	0	0	8	6	2	Con A	"Con A
"	15550	28160	160	1086	1132	485	42	181	181	185	55	29	97	96	0	235525	17.218	0	0	0	0	0	0	0	Error	905	951	905	951	208	1512	100	606
0	0	0	8	7	2	DBA	"DBA
"	15950	28150	160	3299	3271	1152	35	181	181	187	70	37	96	95	0	680294	44.057	0	0	0	0	0	0	0	Error	3118	3090	3118	3090	208	1512	100	607
0	0	0	8	8	2	DBA	"DBA
"	16350	28150	160	3396	3357	1053	31	181	181	184	55	29	99	99	0	698254	57.691	0	0	0	0	0	0	0	Error	3215	3176	3215	3176	208	1512	100	608
0	0	0	8	9	2	DSA	"DSA
"	16740	28170	170	801	791	161	20	181	181	184	56	30	99	98	0	164481	10.839	0	0	0	0	0	0	0	Error	620	610	620	610	208	1660	100	609
0	0	0	8	10	2	DSA	"DSA
"	17140	28180	160	805	801	138	17	179	179	184	59	32	100	100	0	166582	10.458	0	0	0	0	0	0	0	Error	626	622	626	622	208	1512	100	610
0	0	0	8	11	2	ECA	"ECA
"	17540	28160	170	577	641	249	38	188	188	194	63	32	100	100	0	133356	7.095	0	0	0	0	0	0	0	Error	389	453	389	453	208	1660	100	611
0	0	0	8	12	2	ECA	"ECA
"	17950	28160	170	688	742	283	38	185	185	190	57	30	100	100	0	154339	9.684	0	0	0	0	0	0	0	Error	503	557	503	557	208	1660	100	612
0	0	0	8	1	3	EEL	"EEL
"	13540	28580	130	986	1003	150	14	176	176	182	54	29	100	100	0	120385	15.204	0	0	0	0	0	0	0	Error	810	827	810	827	120	940	100	613
0	0	0	8	2	3	EEL	"EEL
"	13950	28580	140	1016	1021	189	18	180	180	184	55	29	100	100	0	159203	15.218	0	0	0	0	0	0	0	Error	836	841	836	841	156	1140	100	614
0	0	0	8	3	3	GNA	"GNA
"	14340	28550	150	743	857	428	49	181	181	185	54	29	100	100	0	133737	12.444	0	0	0	0	0	0	0	Error	562	676	562	676	156	1272	100	615
0	0	0	8	4	3	GNA	"GNA
"	14750	28560	160	780	1030	666	64	178	178	183	55	30	99	98	0	214151	15.4	0	0	0	0	0	0	0	Error	602	852	602	852	208	1512	100	616
0	0	0	8	5	3	GS-I	"GS-I
"	15120	28530	80	266	293	103	35	192	192	200	66	33	56	31	0	15214	1.409	0	0	0	0	0	0	0	Error	74	101	74	101	52	340	100	617
0	0	0	8	6	3	GS-I	"GS-I
"	15510	28550	70	281	291	73	25	209	209	211	72	34	50	19	0	9301	1.111	0	0	0	0	0	0	0	Error	72	82	72	82	32	236	100	618
0	0	0	8	7	3	GS-II	"GS-II
"	15930	28560	150	696	769	303	39	179	179	185	74	40	98	97	0	119946	7.892	0	0	0	0	0	0	0	Error	517	590	517	590	156	1272	100	619
0	0	0	8	8	3	GS-II	"GS-II
"	16330	28560	150	697	752	297	39	176	176	181	55	30	100	100	0	117254	10.382	0	0	0	0	0	0	0	Error	521	576	521	576	156	1272	100	620
0	0	0	8	9	3	HHA	"HHA
"	16770	28550	140	486	489	122	24	179	179	184	55	29	99	95	0	76348	5.545	0	0	0	0	0	0	0	Error	307	310	307	310	156	1140	100	621
0	0	0	8	10	3	HHA	"HHA
"	17170	28550	140	532	537	98	18	180	180	183	57	31	100	100	0	83810	6.211	0	0	0	0	0	0	0	Error	352	357	352	357	156	1140	100	622
0	0	0	8	11	3	Jacalin	"Jacalin
"	17550	28540	140	417	498	278	55	182	182	187	58	31	94	84	0	77655	5.362	0	0	0	0	0	0	0	Error	235	316	235	316	156	1140	100	623
0	0	0	8	12	3	Jacalin	"Jacalin
"	17950	28550	150	457	486	242	49	182	182	188	55	29	97	94	0	75809	5.418	0	0	0	0	0	0	0	Error	275	304	275	304	156	1272	100	624
0	0	0	8	1	4	LBA	"LBA
"	13560	28950	150	493	494	108	21	182	182	184	55	29	100	98	0	77035	5.636	0	0	0	0	0	0	0	Error	311	312	311	312	156	1272	100	625
0	0	0	8	2	4	LBA	"LBA
"	13960	28950	150	504	509	113	22	171	171	176	54	30	100	99	0	79379	6.167	0	0	0	0	0	0	0	Error	333	338	333	338	156	1272	100	626
0	0	0	8	3	4	LcH A	"LcH A
"	14340	28940	150	324	339	93	27	175	175	178	53	29	94	69	0	52938	3.038	0	0	0	0	0	0	0	Error	149	164	149	164	156	1272	100	627
0	0	0	8	4	4	LcH A	"LcH A
"	14730	28940	150	312	337	125	37	174	174	179	53	29	86	62	0	52552	2.981	0	0	0	0	0	0	0	Error	138	163	138	163	156	1272	100	628
0	0	0	8	5	4	LEA	"LEA
"	15140	28970	140	485	499	131	26	176	176	180	55	30	99	98	0	77816	5.8	0	0	0	0	0	0	0	Error	309	323	309	323	156	1140	100	629
0	0	0	8	6	4	LEA	"LEA
"	15540	28970	140	467	501	309	61	178	178	182	57	31	99	97	0	78135	5.596	0	0	0	0	0	0	0	Error	289	323	289	323	156	1140	100	630
0	0	0	8	7	4	Lotus	"Lotus
"	15950	28970	80	304	330	257	77	194	194	197	59	29	75	40	0	17159	2.254	0	0	0	0	0	0	0	Error	110	136	110	136	52	340	100	631
0	0	0	8	8	4	Lotus	"Lotus
"	16350	28950	90	328	342	77	22	183	183	187	59	31	92	65	0	17771	2.627	0	0	0	0	0	0	0	Error	145	159	145	159	52	420	100	632
0	0	0	8	9	4	MAA	"MAA
"	16740	28910	70	296	327	133	40	203	203	217	74	34	59	41	0	10464	1.486	0	0	0	0	0	0	0	Error	93	124	93	124	32	236	100	633
0	0	0	8	10	4	MAA	"MAA
"	17140	28940	150	356	368	125	33	175	175	179	53	29	89	74	0	57397	3.566	0	0	0	0	0	0	0	Error	181	193	181	193	156	1272	100	634
0	0	0	8	11	4	MPL	"MPL
"	17550	28950	60	290	289	76	26	173	173	179	56	31	78	50	0	9245	1.964	0	0	0	0	0	0	0	Error	117	116	117	116	32	176	100	635
0	0	0	8	12	4	MPL	"MPL
"	17950	28940	70	313	310	85	27	180	180	179	48	26	81	63	0	9919	2.729	0	0	0	0	0	0	0	Error	133	130	133	130	32	236	100	636
0	0	0	8	1	5	NPA	"NPA
"	13560	29350	150	411	426	111	26	171	171	177	53	29	99	94	0	66508	4.698	0	0	0	0	0	0	0	Error	240	255	240	255	156	1272	100	637
0	0	0	8	2	5	NPA	"NPA
"	13950	29360	160	412	434	158	36	170	170	174	54	31	95	91	0	90300	4.815	0	0	0	0	0	0	0	Error	242	264	242	264	208	1512	100	638
0	0	0	8	3	5	PHA-E	"PHA-E
"	14350	29350	160	837	867	353	40	171	171	176	54	30	99	96	0	180424	12.796	0	0	0	0	0	0	0	Error	666	696	666	696	208	1512	100	639
0	0	0	8	4	5	PHA-E	"PHA-E
"	14750	29350	160	808	834	310	37	174	174	179	55	30	96	95	0	173529	11.909	0	0	0	0	0	0	0	Error	634	660	634	660	208	1512	100	640
0	0	0	8	5	5	PHA-L	"PHA-L
"	15150	29370	160	488	505	174	34	179	179	186	89	47	93	85	0	105005	3.584	0	0	0	0	0	0	0	Error	309	326	309	326	208	1512	100	641
0	0	0	8	6	5	PHA-L	"PHA-L
"	15550	29370	160	547	562	178	31	178	178	184	73	39	97	93	0	116855	5.178	0	0	0	0	0	0	0	Error	369	384	369	384	208	1512	100	642
0	0	0	8	7	5	PNA	"PNA
"	15940	29350	120	444	560	325	58	180	180	183	56	30	91	88	0	67239	6.732	0	0	0	0	0	0	0	Error	264	380	264	380	120	820	100	643
0	0	0	8	8	5	PNA	"PNA
"	16340	29350	120	501	561	286	50	176	176	182	55	30	92	88	0	67286	6.891	0	0	0	0	0	0	0	Error	325	385	325	385	120	820	100	644
0	0	0	8	9	5	PSA	"PSA
"	16740	29390	160	501	629	393	62	177	177	181	56	30	97	92	0	130852	8	0	0	0	0	0	0	0	Error	324	452	324	452	208	1512	100	645
0	0	0	8	10	5	PSA	"PSA
"	17140	29390	160	475	594	408	68	175	175	178	55	30	96	90	0	123504	7.564	0	0	0	0	0	0	0	Error	300	419	300	419	208	1512	100	646
0	0	0	8	11	5	PTL	"PTL
"	17560	29360	90	376	354	193	54	166	166	174	56	32	67	65	0	18416	3.214	0	0	0	0	0	0	0	Error	210	188	210	188	52	420	100	647
0	0	0	8	12	5	PTL	"PTL
"	17940	29350	80	330	365	189	51	169	169	174	54	31	75	69	0	18962	3.537	0	0	0	0	0	0	0	Error	161	196	161	196	52	340	100	648
0	0	0	8	1	6	SBA	"SBA
"	13540	29750	150	587	631	337	53	165	165	170	53	31	100	97	0	98471	8.698	0	0	0	0	0	0	0	Error	422	466	422	466	156	1272	100	649
0	0	0	8	2	6	SBA	"SBA
"	13940	29750	150	642	658	188	28	172	172	175	54	30	100	100	0	102604	8.944	0	0	0	0	0	0	0	Error	470	486	470	486	156	1272	100	650
-50	0	0	8	3	6	SJA	"SJA
"	14340	29750	110	203	210	59	28	175	175	179	55	30	38	10	0	16797	0.564	0	0	0	0	0	0	0	Error	28	35	28	35	80	656	100	651
0	0	0	8	4	6	SJA	"SJA
"	14740	29750	80	249	253	63	24	180	180	186	62	33	54	21	0	13147	1.081	0	0	0	0	0	0	0	Error	69	73	69	73	52	340	100	652
0	0	0	8	5	6	SNA-I	"SNA-I
"	15160	29770	150	405	424	134	31	176	176	180	54	30	97	87	0	66204	4.519	0	0	0	0	0	0	0	Error	229	248	229	248	156	1272	100	653
0	0	0	8	6	6	SNA-I	"SNA-I
"	15560	29780	160	473	486	164	33	182	182	188	55	29	98	92	0	101105	5.418	0	0	0	0	0	0	0	Error	291	304	291	304	208	1512	100	654
-50	0	0	8	7	6	SNA-II	"SNA-II
"	15940	29750	110	170	185	127	68	185	185	191	59	30	10	5	0	14835	-0.102	0	0	0	0	0	0	0	Error	-15	0	-15	0	80	656	100	655
-50	0	0	8	8	6	SNA-II	"SNA-II
"	16340	29750	110	176	218	351	161	179	179	186	56	30	19	4	0	17425	0.571	0	0	0	0	0	0	0	Error	-3	39	-3	39	80	656	100	656
-50	0	0	8	9	6	STL	"STL
"	16740	29750	110	185	193	70	36	178	178	184	60	32	19	5	0	15467	0.15	0	0	0	0	0	0	0	Error	7	15	7	15	80	656	100	657
-50	0	0	8	10	6	STL	"STL
"	17140	29750	110	188	195	61	31	172	172	180	60	33	23	5	0	15586	0.25	0	0	0	0	0	0	0	Error	16	23	16	23	80	656	100	658
0	0	0	8	11	6	UDA	"UDA
"	17540	29760	150	329	341	81	23	173	173	178	54	30	95	78	0	53234	3.019	0	0	0	0	0	0	0	Error	156	168	156	168	156	1272	100	659
0	0	0	8	12	6	UDA	"UDA
"	17930	29750	150	346	356	92	25	175	175	179	55	30	91	77	0	55525	3.218	0	0	0	0	0	0	0	Error	171	181	171	181	156	1272	100	660
0	0	0	8	1	7	UEA-I	"UEA-I
"	13540	30180	160	654	668	216	32	178	178	182	56	30	100	100	0	138853	8.679	0	0	0	0	0	0	0	Error	476	490	476	490	208	1512	100	661
0	0	0	8	2	7	UEA-I 	"UEA-I 
"	13940	30180	160	555	570	163	28	177	177	180	54	30	98	98	0	118561	7.222	0	0	0	0	0	0	0	Error	378	393	378	393	208	1512	100	662
0	0	0	8	3	7	UEA-II	"UEA-II
"	14340	30150	150	543	549	124	22	179	179	184	54	29	99	99	0	85603	6.759	0	0	0	0	0	0	0	Error	364	370	364	370	156	1272	100	663
0	0	0	8	4	7	UEA-II	"UEA-II
"	14750	30160	160	622	639	174	27	183	183	187	57	30	99	98	0	132820	7.93	0	0	0	0	0	0	0	Error	439	456	439	456	208	1512	100	664
0	0	0	8	5	7	VFA	"VFA
"	15140	30150	160	273	271	73	26	180	180	184	53	28	67	42	0	56460	1.642	0	0	0	0	0	0	0	Error	93	91	93	91	208	1512	100	665
0	0	0	8	6	7	VFA	"VFA
"	15530	30150	160	272	279	70	25	181	181	187	55	29	72	39	0	57991	1.673	0	0	0	0	0	0	0	Error	91	98	91	98	208	1512	100	666
0	0	0	8	7	7	VVA	"VVA
"	15930	30190	140	59686	55224	12097	21	177	177	182	57	31	100	100	23	8614977	965.649	0	0	0	0	0	0	0	Error	59509	55047	59509	55047	156	1140	100	667
0	0	0	8	8	7	VVA	"VVA
"	16330	30190	140	58809	57120	8149	14	174	174	179	55	30	100	100	10	8910658	1035.291	0	0	0	0	0	0	0	Error	58635	56946	58635	56946	156	1140	100	668
0	0	0	8	9	7	WFA	"WFA
"	16740	30160	140	564	588	178	30	170	170	176	55	31	100	99	0	91754	7.491	0	0	0	0	0	0	0	Error	394	418	394	418	156	1140	100	669
0	0	0	8	10	7	WFA	"WFA
"	17140	30160	140	543	588	210	35	163	163	168	55	32	99	99	0	91662	7.636	0	0	0	0	0	0	0	Error	380	425	380	425	156	1140	100	670
0	0	0	8	11	7	WGA	"WGA
"	17550	30170	150	317	359	179	49	164	164	169	54	31	86	65	0	55948	3.519	0	0	0	0	0	0	0	Error	153	195	153	195	156	1272	100	671
0	0	0	8	12	7	WGA	"WGA
"	17940	30180	150	283	332	163	49	165	165	171	54	31	83	54	0	51724	2.981	0	0	0	0	0	0	0	Error	118	167	118	167	156	1272	100	672
