# Supplementary material for: Subtle Differences in Symbiont Cell Surface Glycan Profiles Do Not Explain Species-Specific Colonization Rates in a Model Cnidarian-Algal Symbiosis
Source: Front Microbiol. 2018 May 1;9:842. doi: 10.3389/fmicb.2018.00842 (PMC5938612; doi:10.3389/fmicb.2018.00842)
Supplement: Supplementary file 5 [file Data_Sheet_1.zip › raw_data_and_R_code/fig_1/well_zs_01.gpr]

ATF	1																																							
30	41																																							
Type=GenePix Results 3																																								
DateTime=2016/10/27 16:38:09																																								
Settings=																																								
GalFile=G:\user\Jimmy\Array Data\Lectin Array\Scanning Service\GA-Lectin-40.gal																																								
PixelSize=10																																								
Wavelengths=532																																								
ImageFiles=G:\user\Jimmy\Array Data\Lectin Array\Lectin 40 Service\102616 Orgen State University\102716-SLIDE1 pmt 550.tif 1																																								
NormalizationMethod=None																																								
NormalizationFactors=1																																								
JpegImage=																																								
StdDev=Type 1																																								
RatioFormulations=W1/W2 (#1/532)																																								
FeatureType=Circular																																								
Barcode=14397103																																								
BackgroundSubtraction=LocalFeature																																								
"ImageOrigin=0, 0"																																								
"JpegOrigin=4320, 520"																																								
Creator=GenePix Pro 7.2.22																																								
Scanner=GenePix 4000 [140117]																																								
FocusPosition=0																																								
Temperature=0																																								
LinesAveraged=1																																								
Comment=																																								
PMTGain=550																																								
ScanPower=100																																								
LaserPower=2.19																																								
Filters=<Empty>																																								
"ScanRegion=0,0,2200,7200"																																								
ScanArea=1																																								
Supplier=																																								
Flags	Normalize	Autoflag	Block	Column	Row	Name	ID	X	Y	Dia.	F532 Median	F532 Mean	F532 SD	F532 CV	B532	B532 Median	B532 Mean	B532 SD	B532 CV	% > B532+1SD	% > B532+2SD	F532 % Sat.	F532 Total Intensity	SNR 532	Ratio of Medians (#1/532)	Ratio of Means (#1/532)	Median of Ratios (#1/532)	Mean of Ratios (#1/532)	Ratios SD (#1/532)	Rgn Ratio (#1/532)	Rgn R2 (#1/532)	Log Ratio (#1/532)	F532 Median - B532	F532 Mean - B532	Sum of Medians (#1/532)	Sum of Means (#1/532)	F Pixels	B Pixels	Circularity	Index
0	0	0	1	1	1	Pos	"Pos
"	4560	730	160	22388	20816	8281	39	97	97	102	38	37	96	96	0	4329815	545.105	0	0	0	0	0	0	0	Error	22291	20719	22291	20719	208	1512	100	1
0	0	0	1	2	1	Pos	"Pos
"	4960	730	160	22790	21113	7903	37	97	97	101	38	37	98	97	0	4391492	552.947	0	0	0	0	0	0	0	Error	22693	21016	22693	21016	208	1512	100	2
-50	0	0	1	3	1	Neg	"Neg
"	5350	740	110	109	109	31	28	97	97	100	33	33	23	4	0	8735	0.273	0	0	0	0	0	0	0	Error	12	12	12	12	80	656	100	3
-50	0	0	1	4	1	Neg	"Neg
"	5750	740	110	98	97	28	28	97	97	98	32	32	11	1	0	7723	-0.031	0	0	0	0	0	0	0	Error	1	0	1	0	80	656	100	4
0	0	0	1	5	1	AAA 	"AAA 
"	6160	750	150	220	226	60	26	103	103	106	36	33	96	81	0	35284	3.333	0	0	0	0	0	0	0	Error	117	123	117	123	156	1272	100	5
0	0	0	1	6	1	AAA 	"AAA 
"	6550	750	160	230	228	67	29	108	108	110	35	31	88	78	0	47382	3.371	0	0	0	0	0	0	0	Error	122	120	122	120	208	1512	100	6
0	0	0	1	7	1	AAL	"AAL
"	6940	730	130	468	483	152	31	115	115	117	37	31	100	99	0	57921	9.892	0	0	0	0	0	0	0	Error	353	368	353	368	120	940	100	7
0	0	0	1	8	1	AAL	"AAL
"	7340	730	130	420	431	154	35	117	117	120	41	34	98	94	0	51738	7.585	0	0	0	0	0	0	0	Error	303	314	303	314	120	940	100	8
-50	0	0	1	9	1	ACL	"ACL
"	7750	730	110	120	125	42	33	119	119	121	38	31	23	8	0	10027	0.105	0	0	0	0	0	0	0	Error	1	6	1	6	80	656	100	9
-50	0	0	1	10	1	ACL	"ACL
"	8140	730	110	129	132	44	33	118	118	121	38	31	29	11	0	10589	0.289	0	0	0	0	0	0	0	Error	11	14	11	14	80	656	100	10
0	0	0	1	11	1	AIA	"AIA
"	8540	740	150	204	218	67	30	123	123	126	37	29	78	56	0	33951	2.486	0	0	0	0	0	0	0	Error	81	95	81	95	156	1272	100	11
0	0	0	1	12	1	AIA	"AIA
"	8950	740	150	225	230	60	26	128	128	130	37	28	89	65	0	35912	2.703	0	0	0	0	0	0	0	Error	97	102	97	102	156	1272	100	12
-50	0	0	1	1	2	ASA 	"ASA 
"	4540	1150	110	89	93	31	33	87	87	90	31	34	21	6	0	7421	0.097	0	0	0	0	0	0	0	Error	2	6	2	6	80	656	100	13
-50	0	0	1	2	2	ASA 	"ASA 
"	4940	1150	110	91	95	31	32	86	86	89	29	32	21	9	0	7592	0.207	0	0	0	0	0	0	0	Error	5	9	5	9	80	656	100	14
0	0	0	1	3	2	BPA	"BPA
"	5320	1160	170	353	369	102	27	86	86	89	31	34	100	100	0	76648	9.032	0	0	0	0	0	0	0	Error	267	283	267	283	208	1660	100	15
0	0	0	1	4	2	BPA 	"BPA 
"	5710	1150	180	411	389	158	40	98	98	102	35	34	89	87	0	99590	8.2	0	0	0	0	0	0	0	Error	313	291	313	291	256	1924	100	16
0	0	0	1	5	2	Con A	"Con A
"	6140	1140	160	428	480	227	47	122	122	125	37	29	95	93	0	99889	9.595	0	0	0	0	0	0	0	Error	306	358	306	358	208	1512	100	17
0	0	0	1	6	2	Con A	"Con A
"	6540	1140	160	522	525	232	44	121	121	124	38	30	91	90	0	109195	10.553	0	0	0	0	0	0	0	Error	401	404	401	404	208	1512	100	18
0	0	0	1	7	2	DBA	"DBA
"	6940	1140	160	1844	1783	566	31	121	121	125	38	30	100	99	0	370779	43.632	0	0	0	0	0	0	0	Error	1723	1662	1723	1662	208	1512	100	19
0	0	0	1	8	2	DBA	"DBA
"	7340	1140	160	1658	1591	402	25	123	123	129	47	36	100	100	0	330929	31.106	0	0	0	0	0	0	0	Error	1535	1468	1535	1468	208	1512	100	20
0	0	0	1	9	2	DSA	"DSA
"	7730	1170	160	377	372	90	24	120	120	122	37	30	97	94	0	77405	6.757	0	0	0	0	0	0	0	Error	257	252	257	252	208	1512	100	21
0	0	0	1	10	2	DSA	"DSA
"	8140	1170	160	349	350	83	23	120	120	123	37	30	97	95	0	72723	6.135	0	0	0	0	0	0	0	Error	229	230	229	230	208	1512	100	22
0	0	0	1	11	2	ECA	"ECA
"	8540	1150	170	239	243	60	24	125	125	128	38	29	91	75	0	50549	3.026	0	0	0	0	0	0	0	Error	114	118	114	118	208	1660	100	23
0	0	0	1	12	2	ECA	"ECA
"	8950	1150	170	235	238	54	22	132	132	136	39	28	89	69	0	49506	2.615	0	0	0	0	0	0	0	Error	103	106	103	106	208	1660	100	24
0	0	0	1	1	3	EEL	"EEL
"	4540	1570	140	413	404	97	24	100	100	101	33	32	99	98	0	62999	9.182	0	0	0	0	0	0	0	Error	313	304	313	304	156	1140	100	25
0	0	0	1	2	3	EEL	"EEL
"	4940	1570	140	394	393	91	23	97	97	100	32	32	100	99	0	61313	9.156	0	0	0	0	0	0	0	Error	297	296	297	296	156	1140	100	26
0	0	0	1	3	3	GNA	"GNA
"	5350	1540	150	265	268	59	22	94	94	97	32	32	99	96	0	41836	5.344	0	0	0	0	0	0	0	Error	171	174	171	174	156	1272	100	27
0	0	0	1	4	3	GNA	"GNA
"	5740	1550	160	326	322	83	25	96	96	99	32	32	97	96	0	66992	6.969	0	0	0	0	0	0	0	Error	230	226	230	226	208	1512	100	28
-50	0	0	1	5	3	GS-I	"GS-I
"	6140	1550	110	138	140	39	27	118	118	122	38	31	34	8	0	11206	0.474	0	0	0	0	0	0	0	Error	20	22	20	22	80	656	100	29
-50	0	0	1	6	3	GS-I	"GS-I
"	6540	1550	110	118	125	39	31	132	132	134	41	30	8	4	0	9981	-0.22	0	0	0	0	0	0	0	Error	-14	-7	-14	-7	80	656	100	30
0	0	0	1	7	3	GS-II	"GS-II
"	6930	1560	140	254	263	71	26	123	123	127	38	29	97	79	0	41054	3.579	0	0	0	0	0	0	0	Error	131	140	131	140	156	1140	100	31
0	0	0	1	8	3	GS-II	"GS-II
"	7330	1560	170	238	239	66	27	122	122	125	37	29	87	73	0	49638	3.081	0	0	0	0	0	0	0	Error	116	117	116	117	208	1660	100	32
0	0	0	1	9	3	HHA	"HHA
"	7760	1540	140	293	299	71	23	123	123	126	37	29	99	93	0	46599	4.676	0	0	0	0	0	0	0	Error	170	176	170	176	156	1140	100	33
0	0	0	1	10	3	HHA	"HHA
"	8160	1540	140	294	307	80	26	123	123	127	38	29	99	94	0	47859	4.737	0	0	0	0	0	0	0	Error	171	184	171	184	156	1140	100	34
0	0	0	1	11	3	Jacalin	"Jacalin
"	8540	1530	150	171	199	103	51	126	126	129	38	29	53	37	0	31102	1.842	0	0	0	0	0	0	0	Error	45	73	45	73	156	1272	100	35
0	0	0	1	12	3	Jacalin	"Jacalin
"	8940	1520	150	161	173	76	43	133	133	138	43	31	43	19	0	27058	0.814	0	0	0	0	0	0	0	Error	28	40	28	40	156	1272	100	36
0	0	0	1	1	4	LBA	"LBA
"	4560	1950	150	194	197	50	25	88	88	90	31	34	94	79	0	30705	3.452	0	0	0	0	0	0	0	Error	106	109	106	109	156	1272	100	37
0	0	0	1	2	4	LBA	"LBA
"	4960	1940	150	185	191	55	28	99	99	102	33	32	86	69	0	29760	2.697	0	0	0	0	0	0	0	Error	86	92	86	92	156	1272	100	38
-50	0	0	1	3	4	LcH A	"LcH A
"	5360	1950	110	133	131	32	24	110	110	113	36	31	29	5	0	10516	0.5	0	0	0	0	0	0	0	Error	23	21	23	21	80	656	100	39
0	0	0	1	4	4	LcH A	"LcH A
"	5760	1970	90	176	182	41	22	115	115	123	46	37	67	38	0	9446	1.283	0	0	0	0	0	0	0	Error	61	67	61	67	52	420	100	40
0	0	0	1	5	4	LEA	"LEA
"	6140	1960	140	259	261	64	24	116	116	120	39	32	97	85	0	40710	3.615	0	0	0	0	0	0	0	Error	143	145	143	145	156	1140	100	41
0	0	0	1	6	4	LEA	"LEA
"	6540	1960	140	252	265	76	28	135	135	138	40	28	93	75	0	41407	3.175	0	0	0	0	0	0	0	Error	117	130	117	130	156	1140	100	42
-50	0	0	1	7	4	Lotus	"Lotus
"	6930	1950	110	154	156	60	38	130	130	132	39	29	38	16	0	12467	0.615	0	0	0	0	0	0	0	Error	24	26	24	26	80	656	100	43
0	0	0	1	8	4	Lotus	"Lotus
"	7330	1950	40	213	211	33	15	145	145	147	42	28	83	17	0	2537	1.524	0	0	0	0	0	0	0	Error	68	66	68	66	12	68	100	44
-50	0	0	1	9	4	MAA	"MAA
"	7720	1930	110	129	138	53	38	126	126	129	40	31	24	9	0	11022	0.225	0	0	0	0	0	0	0	Error	3	12	3	12	80	656	100	45
0	0	0	1	10	4	MAA	"MAA
"	8120	1910	70	235	240	64	26	138	138	141	46	32	75	59	0	7667	2.152	0	0	0	0	0	0	0	Error	97	102	97	102	32	236	100	46
-50	0	0	1	11	4	MPL	"MPL
"	8530	1940	110	140	136	43	31	130	130	132	40	30	18	4	0	10861	0.1	0	0	0	0	0	0	0	Error	10	6	10	6	80	656	100	47
-50	0	0	1	12	4	MPL	"MPL
"	8930	1940	110	153	149	52	34	140	140	141	40	28	24	8	0	11933	0.2	0	0	0	0	0	0	0	Error	13	9	13	9	80	656	100	48
0	0	0	1	1	5	NPA	"NPA
"	4530	2340	140	176	174	58	33	91	91	94	31	32	81	65	0	27095	2.581	0	0	0	0	0	0	0	Error	85	83	85	83	156	1140	100	49
0	0	0	1	2	5	NPA	"NPA
"	4950	2340	130	185	192	59	30	97	97	98	32	32	88	68	0	22996	2.938	0	0	0	0	0	0	0	Error	88	95	88	95	120	940	100	50
0	0	0	1	3	5	PHA-E	"PHA-E
"	5350	2350	180	174	188	81	43	108	108	112	38	33	64	43	0	48112	2	0	0	0	0	0	0	0	Error	66	80	66	80	256	1924	100	51
0	0	0	1	4	5	PHA-E	"PHA-E
"	5750	2350	160	242	257	107	41	119	119	123	39	31	81	68	0	53485	3.436	0	0	0	0	0	0	0	Error	123	138	123	138	208	1512	100	52
0	0	0	1	5	5	PHA-L	"PHA-L
"	6150	2360	70	197	193	56	29	140	140	152	55	36	50	16	0	6172	0.745	0	0	0	0	0	0	0	Error	57	53	57	53	32	236	100	53
-50	0	0	1	6	5	PHA-L	"PHA-L
"	6540	2340	110	141	150	45	30	141	141	144	44	30	23	8	0	12034	0.136	0	0	0	0	0	0	0	Error	0	9	0	9	80	656	100	54
-50	0	0	1	7	5	PNA	"PNA
"	6940	2340	110	157	149	46	30	136	136	140	41	29	24	3	0	11938	0.22	0	0	0	0	0	0	0	Error	21	13	21	13	80	656	100	55
0	0	0	1	8	5	PNA	"PNA
"	7350	2330	60	171	177	47	26	140	140	143	46	32	31	16	0	5648	0.739	0	0	0	0	0	0	0	Error	31	37	31	37	32	176	100	56
0	0	0	1	9	5	PSA	"PSA
"	7730	2380	160	179	186	56	30	124	124	130	39	30	61	37	0	38635	1.436	0	0	0	0	0	0	0	Error	55	62	55	62	208	1512	100	57
0	0	0	1	10	5	PSA	"PSA
"	8140	2380	160	204	212	69	32	127	127	129	38	29	75	50	0	44004	2.184	0	0	0	0	0	0	0	Error	77	85	77	85	208	1512	100	58
-50	0	0	1	11	5	PTL	"PTL
"	8540	2340	110	89	97	44	45	128	128	131	36	27	6	3	0	7736	-0.944	0	0	0	0	0	0	0	Error	-39	-31	-39	-31	80	656	100	59
-50	0	0	1	12	5	PTL	"PTL
"	8940	2340	110	105	111	38	34	142	142	145	41	28	4	1	0	8856	-0.829	0	0	0	0	0	0	0	Error	-37	-31	-37	-31	80	656	100	60
0	0	0	1	1	6	SBA	"SBA
"	4540	2750	140	142	151	49	32	88	88	92	30	32	77	45	0	23496	1.967	0	0	0	0	0	0	0	Error	54	63	54	63	156	1140	100	61
0	0	0	1	2	6	SBA	"SBA
"	4960	2740	150	150	152	48	31	93	93	96	31	32	74	46	0	23649	1.806	0	0	0	0	0	0	0	Error	57	59	57	59	156	1272	100	62
-50	0	0	1	3	6	SJA	"SJA
"	5350	2750	110	101	111	32	28	99	99	101	33	32	21	8	0	8846	0.303	0	0	0	0	0	0	0	Error	2	12	2	12	80	656	100	63
-50	0	0	1	4	6	SJA	"SJA
"	5750	2750	110	106	110	36	32	115	115	118	38	32	13	3	0	8786	-0.211	0	0	0	0	0	0	0	Error	-9	-5	-9	-5	80	656	100	64
0	0	0	1	5	6	SNA-I	"SNA-I
"	6160	2770	170	257	268	89	33	127	127	129	39	30	93	77	0	55801	3.564	0	0	0	0	0	0	0	Error	130	141	130	141	208	1660	100	65
0	0	0	1	6	6	SNA-I	"SNA-I
"	6570	2770	160	280	289	85	29	137	137	139	39	28	92	83	0	60158	3.846	0	0	0	0	0	0	0	Error	143	152	143	152	208	1512	100	66
-50	0	0	1	7	6	SNA-II	"SNA-II
"	6950	2750	110	89	93	34	36	134	134	137	40	29	3	0	0	7409	-1.1	0	0	0	0	0	0	0	Error	-45	-41	-45	-41	80	656	100	67
-50	0	0	1	8	6	SNA-II	"SNA-II
"	7340	2750	110	98	100	34	34	128	128	131	41	31	4	0	0	8020	-0.756	0	0	0	0	0	0	0	Error	-30	-28	-30	-28	80	656	100	68
-50	0	0	1	9	6	STL	"STL
"	7740	2750	110	115	130	53	40	129	129	130	38	29	18	10	0	10437	0	0	0	0	0	0	0	0	Error	-14	1	-14	1	80	656	100	69
-50	0	0	1	10	6	STL	"STL
"	8140	2750	110	119	122	39	31	130	130	133	39	29	11	4	0	9738	-0.282	0	0	0	0	0	0	0	Error	-11	-8	-11	-8	80	656	100	70
0	0	0	1	11	6	UDA	"UDA
"	8540	2740	150	231	238	58	24	134	134	136	41	30	85	62	0	37184	2.488	0	0	0	0	0	0	0	Error	97	104	97	104	156	1272	100	71
0	0	0	1	12	6	UDA	"UDA
"	8940	2750	150	229	232	63	27	141	141	145	43	29	76	51	0	36225	2.023	0	0	0	0	0	0	0	Error	88	91	88	91	156	1272	100	72
0	0	0	1	1	7	UEA-I	"UEA-I
"	4540	3170	150	244	254	58	22	92	92	96	33	34	99	99	0	39630	4.788	0	0	0	0	0	0	0	Error	152	162	152	162	156	1272	100	73
0	0	0	1	2	7	UEA-I 	"UEA-I 
"	4940	3180	150	254	254	56	22	97	97	100	33	33	99	97	0	39646	4.667	0	0	0	0	0	0	0	Error	157	157	157	157	156	1272	100	74
0	0	0	1	3	7	UEA-II	"UEA-II
"	5350	3150	160	215	216	50	23	106	106	110	36	32	93	78	0	45008	2.944	0	0	0	0	0	0	0	Error	109	110	109	110	208	1512	100	75
0	0	0	1	4	7	UEA-II	"UEA-II
"	5750	3150	160	219	225	57	25	117	117	121	39	32	89	69	0	46735	2.667	0	0	0	0	0	0	0	Error	102	108	102	108	208	1512	100	76
-50	0	0	1	5	7	VFA	"VFA
"	6150	3160	110	168	166	46	27	129	129	132	42	31	44	14	0	13304	0.81	0	0	0	0	0	0	0	Error	39	37	39	37	80	656	100	77
0	0	0	1	6	7	VFA	"VFA
"	6560	3170	70	194	196	63	32	147	147	153	49	32	50	16	0	6257	0.878	0	0	0	0	0	0	0	Error	47	49	47	49	32	236	100	78
0	0	0	1	7	7	VVA	"VVA
"	6930	3180	150	27954	29225	8025	27	139	139	144	50	34	100	100	0	4559040	581.62	0	0	0	0	0	0	0	Error	27815	29086	27815	29086	156	1272	100	79
0	0	0	1	8	7	VVA	"VVA
"	7330	3180	160	23964	23191	12183	52	134	134	139	43	30	100	100	0	4823693	536.093	0	0	0	0	0	0	0	Error	23830	23057	23830	23057	208	1512	100	80
0	0	0	1	9	7	WFA	"WFA
"	7740	3150	150	233	239	82	34	128	128	131	39	29	79	63	0	37356	2.769	0	0	0	0	0	0	0	Error	105	111	105	111	156	1272	100	81
0	0	0	1	10	7	WFA	"WFA
"	8140	3150	150	227	241	81	33	133	133	136	39	28	81	62	0	37615	2.692	0	0	0	0	0	0	0	Error	94	108	94	108	156	1272	100	82
-50	0	0	1	11	7	WGA	"WGA
"	8530	3150	110	149	147	42	28	137	137	140	43	30	20	6	0	11766	0.163	0	0	0	0	0	0	0	Error	12	10	12	10	80	656	100	83
-50	0	0	1	12	7	WGA	"WGA
"	8930	3150	110	167	170	49	28	146	146	150	42	28	30	11	0	13582	0.476	0	0	0	0	0	0	0	Error	21	24	21	24	80	656	100	84
