# Supplementary material for: Subtle Differences in Symbiont Cell Surface Glycan Profiles Do Not Explain Species-Specific Colonization Rates in a Model Cnidarian-Algal Symbiosis
Source: Front Microbiol. 2018 May 1;9:842. doi: 10.3389/fmicb.2018.00842 (PMC5938612; doi:10.3389/fmicb.2018.00842)
Supplement: Supplementary file 5 [file Data_Sheet_1.zip › raw_data_and_R_code/fig_1/well_zs_02.gpr]

ATF	1																																							
30	41																																							
Type=GenePix Results 3																																								
DateTime=2016/10/27 16:38:09																																								
Settings=																																								
GalFile=G:\user\Jimmy\Array Data\Lectin Array\Scanning Service\GA-Lectin-40.gal																																								
PixelSize=10																																								
Wavelengths=532																																								
ImageFiles=G:\user\Jimmy\Array Data\Lectin Array\Lectin 40 Service\102616 Orgen State University\102716-SLIDE1 pmt 550.tif 1																																								
NormalizationMethod=None																																								
NormalizationFactors=1																																								
JpegImage=																																								
StdDev=Type 1																																								
RatioFormulations=W1/W2 (#1/532)																																								
FeatureType=Circular																																								
Barcode=14397103																																								
BackgroundSubtraction=LocalFeature																																								
"ImageOrigin=0, 0"																																								
"JpegOrigin=4320, 520"																																								
Creator=GenePix Pro 7.2.22																																								
Scanner=GenePix 4000 [140117]																																								
FocusPosition=0																																								
Temperature=0																																								
LinesAveraged=1																																								
Comment=																																								
PMTGain=550																																								
ScanPower=100																																								
LaserPower=2.19																																								
Filters=<Empty>																																								
"ScanRegion=0,0,2200,7200"																																								
ScanArea=1																																								
Supplier=																																								
Flags	Normalize	Autoflag	Block	Column	Row	Name	ID	X	Y	Dia.	F532 Median	F532 Mean	F532 SD	F532 CV	B532	B532 Median	B532 Mean	B532 SD	B532 CV	% > B532+1SD	% > B532+2SD	F532 % Sat.	F532 Total Intensity	SNR 532	Ratio of Medians (#1/532)	Ratio of Means (#1/532)	Median of Ratios (#1/532)	Mean of Ratios (#1/532)	Ratios SD (#1/532)	Rgn Ratio (#1/532)	Rgn R2 (#1/532)	Log Ratio (#1/532)	F532 Median - B532	F532 Mean - B532	Sum of Medians (#1/532)	Sum of Means (#1/532)	F Pixels	B Pixels	Circularity	Index
0	0	0	3	1	1	Pos	"Pos
"	4570	9740	150	34433	33943	4525	13	129	129	133	43	32	100	100	0	5295165	786.279	0	0	0	0	0	0	0	Error	34304	33814	34304	33814	156	1272	100	169
0	0	0	3	2	1	Pos	"Pos
"	4970	9740	160	35631	33541	8265	24	133	133	137	44	32	100	100	0	6976478	759.182	0	0	0	0	0	0	0	Error	35498	33408	35498	33408	208	1512	100	170
-50	0	0	3	3	1	Neg	"Neg
"	5350	9740	110	123	132	48	36	137	137	141	45	31	14	6	0	10596	-0.2	0	0	0	0	0	0	0	Error	-14	-5	-14	-5	80	656	100	171
-50	0	0	3	4	1	Neg	"Neg
"	5750	9740	110	152	155	52	33	160	160	163	50	30	16	4	0	12437	-0.16	0	0	0	0	0	0	0	Error	-8	-5	-8	-5	80	656	100	172
0	0	0	3	5	1	AAA 	"AAA 
"	6160	9750	150	422	440	95	21	161	161	165	52	31	100	99	0	68659	5.288	0	0	0	0	0	0	0	Error	261	279	261	279	156	1272	100	173
0	0	0	3	6	1	AAA 	"AAA 
"	6560	9760	150	417	421	90	21	157	157	161	46	28	100	99	0	65700	5.652	0	0	0	0	0	0	0	Error	260	264	260	264	156	1272	100	174
0	0	0	3	7	1	AAL	"AAL
"	6940	9720	110	1064	1287	837	65	174	174	176	54	30	100	100	0	102932	20.574	0	0	0	0	0	0	0	Error	890	1113	890	1113	80	656	100	175
0	0	0	3	8	1	AAL	"AAL
"	7340	9730	100	1139	1370	830	60	176	176	184	53	28	100	100	0	109619	22.377	0	0	0	0	0	0	0	Error	963	1194	963	1194	80	560	100	176
-50	0	0	3	9	1	ACL	"ACL
"	7750	9730	110	191	196	56	28	179	179	185	52	28	21	6	0	15710	0.212	0	0	0	0	0	0	0	Error	12	17	12	17	80	656	100	177
-50	0	0	3	10	1	ACL	"ACL
"	8150	9730	110	187	189	56	29	182	182	185	52	28	21	4	0	15128	0.077	0	0	0	0	0	0	0	Error	5	7	5	7	80	656	100	178
0	0	0	3	11	1	AIA	"AIA
"	8540	9740	150	392	487	309	63	187	187	191	53	27	97	87	0	75996	5.585	0	0	0	0	0	0	0	Error	205	300	205	300	156	1272	100	179
0	0	0	3	12	1	AIA	"AIA
"	8950	9740	150	378	413	172	41	185	185	187	52	27	94	81	0	64366	4.346	0	0	0	0	0	0	0	Error	193	228	193	228	156	1272	100	180
0	0	0	3	1	2	ASA 	"ASA 
"	4530	10130	60	211	214	67	31	120	120	125	41	32	75	56	0	6847	2.171	0	0	0	0	0	0	0	Error	91	94	91	94	32	176	100	181
0	0	0	3	2	2	ASA 	"ASA 
"	4950	10140	70	215	232	82	35	130	130	132	44	33	72	47	0	7431	2.273	0	0	0	0	0	0	0	Error	85	102	85	102	32	236	100	182
0	0	0	3	3	2	BPA	"BPA
"	5320	10160	160	818	864	231	26	157	157	160	48	30	100	100	0	179648	14.667	0	0	0	0	0	0	0	Error	661	707	661	707	208	1512	100	183
0	0	0	3	4	2	BPA 	"BPA 
"	5720	10160	170	839	894	271	30	159	159	163	50	30	100	100	0	185949	14.62	0	0	0	0	0	0	0	Error	680	735	680	735	208	1660	100	184
0	0	0	3	5	2	Con A	"Con A
"	6150	10150	160	901	1033	506	48	154	154	160	49	30	97	96	0	214887	17.816	0	0	0	0	0	0	0	Error	747	879	747	879	208	1512	100	185
0	0	0	3	6	2	Con A	"Con A
"	6550	10150	160	935	1049	471	44	154	154	160	52	32	97	97	0	218113	17.096	0	0	0	0	0	0	0	Error	781	895	781	895	208	1512	100	186
0	0	0	3	7	2	DBA	"DBA
"	6950	10140	160	3609	5415	4165	76	166	166	167	49	29	100	100	0	1126409	107.102	0	0	0	0	0	0	0	Error	3443	5249	3443	5249	208	1512	100	187
0	0	0	3	8	2	DBA	"DBA
"	7350	10150	170	3725	5277	4191	79	180	180	184	53	28	100	99	0	1097551	96.094	0	0	0	0	0	0	0	Error	3545	5097	3545	5097	208	1660	100	188
0	0	0	3	9	2	DSA	"DSA
"	7740	10170	160	781	770	180	23	189	189	192	53	27	99	98	0	160068	10.906	0	0	0	0	0	0	0	Error	592	581	592	581	208	1512	100	189
0	0	0	3	10	2	DSA	"DSA
"	8140	10170	160	787	772	147	19	188	188	192	55	28	100	100	0	160551	10.545	0	0	0	0	0	0	0	Error	599	584	599	584	208	1512	100	190
0	0	0	3	11	2	ECA	"ECA
"	8550	10150	170	553	597	208	34	188	188	192	55	28	100	100	0	124164	7.364	0	0	0	0	0	0	0	Error	365	409	365	409	208	1660	100	191
0	0	0	3	12	2	ECA	"ECA
"	8950	10150	170	446	491	214	43	186	186	190	60	31	99	91	0	102125	5.017	0	0	0	0	0	0	0	Error	260	305	260	305	208	1660	100	192
0	0	0	3	1	3	EEL	"EEL
"	4540	10570	130	762	771	145	18	130	130	135	64	47	100	100	0	92460	9.938	0	0	0	0	0	0	0	Error	632	641	632	641	120	940	100	193
0	0	0	3	2	3	EEL	"EEL
"	4940	10570	130	828	865	375	43	155	155	161	60	37	100	100	0	103765	11.733	0	0	0	0	0	0	0	Error	673	710	673	710	120	940	100	194
0	0	0	3	3	3	GNA	"GNA
"	5350	10550	170	675	828	461	55	162	162	170	140	82	100	93	0	172243	4.7	0	0	0	0	0	0	0	Error	513	666	513	666	208	1660	100	195
0	0	0	3	4	3	GNA	"GNA
"	5750	10550	160	751	907	442	48	156	156	158	48	30	100	100	0	188566	15.604	0	0	0	0	0	0	0	Error	595	751	595	751	208	1512	100	196
0	0	0	3	5	3	GS-I	"GS-I
"	6140	10550	130	247	263	76	28	157	157	162	47	29	78	47	0	31566	2.149	0	0	0	0	0	0	0	Error	90	106	90	106	120	940	100	197
0	0	0	3	6	3	GS-I	"GS-I
"	6550	10550	120	246	256	76	29	161	161	165	50	30	69	42	0	30759	1.82	0	0	0	0	0	0	0	Error	85	95	85	95	120	820	100	198
0	0	0	3	7	3	GS-II	"GS-II
"	6930	10560	150	500	540	199	36	158	158	160	47	29	99	97	0	84246	8.085	0	0	0	0	0	0	0	Error	342	382	342	382	156	1272	100	199
0	0	0	3	8	3	GS-II	"GS-II
"	7330	10560	160	526	609	336	55	177	177	181	51	28	94	90	0	126664	8.392	0	0	0	0	0	0	0	Error	349	432	349	432	208	1512	100	200
0	0	0	3	9	3	HHA	"HHA
"	7770	10540	140	421	434	108	24	189	189	193	53	27	96	92	0	67761	4.547	0	0	0	0	0	0	0	Error	232	245	232	245	156	1140	100	201
0	0	0	3	10	3	HHA	"HHA
"	8170	10550	150	520	521	116	22	196	196	202	56	27	99	97	0	81242	5.696	0	0	0	0	0	0	0	Error	324	325	324	325	156	1272	100	202
0	0	0	3	11	3	Jacalin	"Jacalin
"	8550	10530	150	403	481	309	64	185	185	189	52	27	90	81	0	75094	5.615	0	0	0	0	0	0	0	Error	218	296	218	296	156	1272	100	203
0	0	0	3	12	3	Jacalin	"Jacalin
"	8950	10530	150	296	355	222	62	190	190	194	53	27	77	49	0	55335	3.038	0	0	0	0	0	0	0	Error	106	165	106	165	156	1272	100	204
0	0	0	3	1	4	LBA	"LBA
"	4570	10950	150	340	342	88	25	135	135	139	45	32	97	93	0	53318	4.511	0	0	0	0	0	0	0	Error	205	207	205	207	156	1272	100	205
0	0	0	3	2	4	LBA	"LBA
"	4960	10950	150	414	416	104	25	160	160	163	49	30	99	96	0	64915	5.163	0	0	0	0	0	0	0	Error	254	256	254	256	156	1272	100	206
0	0	0	3	3	4	LcH A	"LcH A
"	5330	10930	160	284	300	120	40	150	150	153	46	30	86	67	0	62414	3.196	0	0	0	0	0	0	0	Error	134	150	134	150	208	1512	100	207
0	0	0	3	4	4	LcH A	"LcH A
"	5740	10930	150	298	322	136	42	151	151	154	46	29	94	74	0	50194	3.652	0	0	0	0	0	0	0	Error	147	171	147	171	156	1272	100	208
0	0	0	3	5	4	LEA	"LEA
"	6140	10960	140	435	445	131	29	156	156	161	50	31	99	98	0	69375	5.68	0	0	0	0	0	0	0	Error	279	289	279	289	156	1140	100	209
0	0	0	3	6	4	LEA	"LEA
"	6540	10960	140	440	454	116	25	147	147	153	47	30	99	97	0	70762	6.404	0	0	0	0	0	0	0	Error	293	307	293	307	156	1140	100	210
0	0	0	3	7	4	Lotus	"Lotus
"	6940	10940	110	277	281	77	27	154	154	159	49	30	86	68	0	22488	2.49	0	0	0	0	0	0	0	Error	123	127	123	127	80	656	100	211
0	0	0	3	8	4	Lotus	"Lotus
"	7340	10940	90	328	326	79	24	178	178	185	57	30	85	67	0	16957	2.474	0	0	0	0	0	0	0	Error	150	148	150	148	52	420	100	212
0	0	0	3	9	4	MAA	"MAA
"	7740	10950	150	322	331	121	36	185	185	189	53	28	74	59	0	51654	2.679	0	0	0	0	0	0	0	Error	137	146	137	146	156	1272	100	213
0	0	0	3	10	4	MAA	"MAA
"	8140	10950	160	304	320	123	38	197	197	199	53	26	68	50	0	66495	2.283	0	0	0	0	0	0	0	Error	107	123	107	123	208	1512	100	214
-50	0	0	3	11	4	MPL	"MPL
"	8540	10940	110	201	207	66	31	192	192	195	56	28	24	8	0	16552	0.214	0	0	0	0	0	0	0	Error	9	15	9	15	80	656	100	215
-50	0	0	3	12	4	MPL	"MPL
"	8940	10940	110	195	203	66	32	189	189	193	56	29	23	9	0	16260	0.179	0	0	0	0	0	0	0	Error	6	14	6	14	80	656	100	216
0	0	0	3	1	5	NPA	"NPA
"	4550	11350	160	330	335	95	28	138	138	142	43	30	95	88	0	69770	4.488	0	0	0	0	0	0	0	Error	192	197	192	197	208	1512	100	217
0	0	0	3	2	5	NPA	"NPA
"	4950	11350	150	348	353	84	23	160	160	166	48	28	97	88	0	55139	3.896	0	0	0	0	0	0	0	Error	188	193	188	193	156	1272	100	218
0	0	0	3	3	5	PHA-E	"PHA-E
"	5350	11350	160	734	813	361	44	155	155	159	49	30	100	99	0	169114	13.347	0	0	0	0	0	0	0	Error	579	658	579	658	208	1512	100	219
0	0	0	3	4	5	PHA-E	"PHA-E
"	5750	11350	160	770	879	412	46	161	161	164	49	29	100	100	0	182736	14.592	0	0	0	0	0	0	0	Error	609	718	609	718	208	1512	100	220
0	0	0	3	5	5	PHA-L	"PHA-L
"	6150	11370	160	414	500	271	54	162	162	169	57	33	96	88	0	104072	5.807	0	0	0	0	0	0	0	Error	252	338	252	338	208	1512	100	221
0	0	0	3	6	5	PHA-L	"PHA-L
"	6550	11370	160	467	541	244	45	142	142	146	46	31	99	97	0	112572	8.587	0	0	0	0	0	0	0	Error	325	399	325	399	208	1512	100	222
0	0	0	3	7	5	PNA	"PNA
"	6950	11340	130	347	383	168	43	151	151	156	46	29	92	82	0	45941	4.935	0	0	0	0	0	0	0	Error	196	232	196	232	120	940	100	223
0	0	0	3	8	5	PNA	"PNA
"	7340	11340	120	352	395	175	44	161	161	164	49	29	93	80	0	47385	4.714	0	0	0	0	0	0	0	Error	191	234	191	234	120	820	100	224
0	0	0	3	9	5	PSA	"PSA
"	7740	11380	150	432	461	183	39	182	182	185	52	28	99	92	0	71875	5.308	0	0	0	0	0	0	0	Error	250	279	250	279	156	1272	100	225
0	0	0	3	10	5	PSA	"PSA
"	8140	11380	160	406	494	294	59	184	184	189	53	28	90	80	0	102833	5.755	0	0	0	0	0	0	0	Error	222	310	222	310	208	1512	100	226
-50	0	0	3	11	5	PTL	"PTL
"	8540	11350	110	124	133	47	35	186	186	192	55	28	3	0	0	10646	-1.073	0	0	0	0	0	0	0	Error	-62	-53	-62	-53	80	656	100	227
-50	0	0	3	12	5	PTL	"PTL
"	8940	11350	110	132	137	49	35	188	188	192	54	28	1	0	0	10922	-1.019	0	0	0	0	0	0	0	Error	-56	-51	-56	-51	80	656	100	228
0	0	0	3	1	6	SBA	"SBA
"	4540	11750	170	405	478	222	46	143	143	147	43	29	99	95	0	99343	7.698	0	0	0	0	0	0	0	Error	262	335	262	335	208	1660	100	229
0	0	0	3	2	6	SBA	"SBA
"	4940	11750	160	407	478	242	50	165	165	170	50	29	96	87	0	99327	6.16	0	0	0	0	0	0	0	Error	242	313	242	313	208	1512	100	230
-50	0	0	3	3	6	SJA	"SJA
"	5350	11750	110	160	172	62	36	153	153	160	49	30	26	13	0	13735	0.245	0	0	0	0	0	0	0	Error	7	19	7	19	80	656	100	231
-50	0	0	3	4	6	SJA	"SJA
"	5750	11750	110	215	211	56	26	168	168	175	57	32	43	10	0	16843	0.632	0	0	0	0	0	0	0	Error	47	43	47	43	80	656	100	232
0	0	0	3	5	6	SNA-I	"SNA-I
"	6170	11770	160	406	444	163	36	159	159	165	73	44	97	83	0	92270	3.822	0	0	0	0	0	0	0	Error	247	285	247	285	208	1512	100	233
0	0	0	3	6	6	SNA-I	"SNA-I
"	6570	11770	160	405	442	165	37	145	145	149	46	30	97	95	0	91953	6.37	0	0	0	0	0	0	0	Error	260	297	260	297	208	1512	100	234
-50	0	0	3	7	6	SNA-II	"SNA-II
"	6940	11750	110	154	163	74	45	156	156	158	46	29	16	10	0	13011	0.109	0	0	0	0	0	0	0	Error	-2	7	-2	7	80	656	100	235
-50	0	0	3	8	6	SNA-II	"SNA-II
"	7340	11750	110	162	176	147	83	158	158	165	52	31	15	6	0	14119	0.212	0	0	0	0	0	0	0	Error	4	18	4	18	80	656	100	236
-50	0	0	3	9	6	STL	"STL
"	7740	11750	110	186	192	64	33	173	173	181	53	29	26	10	0	15341	0.208	0	0	0	0	0	0	0	Error	13	19	13	19	80	656	100	237
-50	0	0	3	10	6	STL	"STL
"	8140	11750	110	179	187	61	32	182	182	186	55	29	16	5	0	14951	0.018	0	0	0	0	0	0	0	Error	-3	5	-3	5	80	656	100	238
0	0	0	3	11	6	UDA	"UDA
"	8540	11750	150	345	368	89	24	184	184	189	56	29	96	78	0	57361	3.196	0	0	0	0	0	0	0	Error	161	184	161	184	156	1272	100	239
0	0	0	3	12	6	UDA	"UDA
"	8940	11750	160	356	355	86	24	186	186	192	56	29	91	77	0	73867	2.911	0	0	0	0	0	0	0	Error	170	169	170	169	208	1512	100	240
0	0	0	3	1	7	UEA-I	"UEA-I
"	4540	12170	150	569	582	131	22	144	144	148	46	31	100	100	0	90766	9.435	0	0	0	0	0	0	0	Error	425	438	425	438	156	1272	100	241
0	0	0	3	2	7	UEA-I 	"UEA-I 
"	4940	12170	160	559	567	170	29	167	167	172	50	29	97	95	0	117999	7.9	0	0	0	0	0	0	0	Error	392	400	392	400	208	1512	100	242
0	0	0	3	3	7	UEA-II	"UEA-II
"	5350	12150	160	465	531	208	39	171	171	176	51	28	99	98	0	110534	6.961	0	0	0	0	0	0	0	Error	294	360	294	360	208	1512	100	243
0	0	0	3	4	7	UEA-II	"UEA-II
"	5750	12150	170	532	606	236	38	175	175	178	52	29	100	100	0	125958	8.231	0	0	0	0	0	0	0	Error	357	431	357	431	208	1660	100	244
0	0	0	3	5	7	VFA	"VFA
"	6140	12160	160	236	245	67	27	166	166	169	50	29	63	34	0	51014	1.52	0	0	0	0	0	0	0	Error	70	79	70	79	208	1512	100	245
0	0	0	3	6	7	VFA	"VFA
"	6540	12150	160	267	264	68	25	149	149	154	48	31	83	59	0	55003	2.292	0	0	0	0	0	0	0	Error	118	115	118	115	208	1512	100	246
0	0	0	3	7	7	VVA	"VVA
"	6930	12180	140	41822	45339	12072	26	150	150	153	47	30	100	100	17	7072957	961.404	0	0	0	0	0	0	0	Error	41672	45189	41672	45189	156	1140	100	247
0	0	0	3	8	7	VVA	"VVA
"	7330	12190	150	42488	44615	11522	25	165	165	171	76	44	100	100	12	6959947	584.789	0	0	0	0	0	0	0	Error	42323	44450	42323	44450	156	1272	100	248
0	0	0	3	9	7	WFA	"WFA
"	7740	12150	150	511	563	236	41	171	171	176	55	31	99	98	0	87844	7.036	0	0	0	0	0	0	0	Error	340	392	340	392	156	1272	100	249
0	0	0	3	10	7	WFA	"WFA
"	8140	12150	160	467	539	298	55	177	177	180	51	28	93	88	0	112156	7.039	0	0	0	0	0	0	0	Error	290	362	290	362	208	1512	100	250
0	0	0	3	11	7	WGA	"WGA
"	8550	12170	140	338	384	179	46	183	183	187	53	28	84	65	0	59830	3.717	0	0	0	0	0	0	0	Error	155	201	155	201	156	1140	100	251
0	0	0	3	12	7	WGA	"WGA
"	8950	12170	160	292	338	164	48	189	189	234	1429	610	0	0	0	70205	0.073	0	0	0	0	0	0	0	Error	103	149	103	149	208	1512	100	252
