# Supplementary material for: Subtle Differences in Symbiont Cell Surface Glycan Profiles Do Not Explain Species-Specific Colonization Rates in a Model Cnidarian-Algal Symbiosis
Source: Front Microbiol. 2018 May 1;9:842. doi: 10.3389/fmicb.2018.00842 (PMC5938612; doi:10.3389/fmicb.2018.00842)
Supplement: Supplementary file 5 [file Data_Sheet_1.zip › raw_data_and_R_code/fig_1/well_zs_03.gpr]

ATF	1																																							
30	41																																							
Type=GenePix Results 3																																								
DateTime=2016/10/27 16:38:09																																								
Settings=																																								
GalFile=G:\user\Jimmy\Array Data\Lectin Array\Scanning Service\GA-Lectin-40.gal																																								
PixelSize=10																																								
Wavelengths=532																																								
ImageFiles=G:\user\Jimmy\Array Data\Lectin Array\Lectin 40 Service\102616 Orgen State University\102716-SLIDE1 pmt 550.tif 1																																								
NormalizationMethod=None																																								
NormalizationFactors=1																																								
JpegImage=																																								
StdDev=Type 1																																								
RatioFormulations=W1/W2 (#1/532)																																								
FeatureType=Circular																																								
Barcode=14397103																																								
BackgroundSubtraction=LocalFeature																																								
"ImageOrigin=0, 0"																																								
"JpegOrigin=4320, 520"																																								
Creator=GenePix Pro 7.2.22																																								
Scanner=GenePix 4000 [140117]																																								
FocusPosition=0																																								
Temperature=0																																								
LinesAveraged=1																																								
Comment=																																								
PMTGain=550																																								
ScanPower=100																																								
LaserPower=2.19																																								
Filters=<Empty>																																								
"ScanRegion=0,0,2200,7200"																																								
ScanArea=1																																								
Supplier=																																								
Flags	Normalize	Autoflag	Block	Column	Row	Name	ID	X	Y	Dia.	F532 Median	F532 Mean	F532 SD	F532 CV	B532	B532 Median	B532 Mean	B532 SD	B532 CV	% > B532+1SD	% > B532+2SD	F532 % Sat.	F532 Total Intensity	SNR 532	Ratio of Medians (#1/532)	Ratio of Means (#1/532)	Median of Ratios (#1/532)	Mean of Ratios (#1/532)	Ratios SD (#1/532)	Rgn Ratio (#1/532)	Rgn R2 (#1/532)	Log Ratio (#1/532)	F532 Median - B532	F532 Mean - B532	Sum of Medians (#1/532)	Sum of Means (#1/532)	F Pixels	B Pixels	Circularity	Index
0	0	0	5	1	1	Pos	"Pos
"	4570	18740	150	44109	44557	5947	13	224	224	228	61	26	100	100	0	6950932	726.705	0	0	0	0	0	0	0	Error	43885	44333	43885	44333	156	1272	100	337
0	0	0	5	2	1	Pos	"Pos
"	4970	18740	150	42660	43210	6513	15	217	217	222	63	28	100	100	0	6740777	682.349	0	0	0	0	0	0	0	Error	42443	42993	42443	42993	156	1272	100	338
-50	0	0	5	3	1	Neg	"Neg
"	5350	18740	110	211	210	52	24	213	213	228	158	69	0	0	0	16763	-0.114	0	0	0	0	0	0	0	Error	-2	-3	-2	-3	80	656	100	339
-50	0	0	5	4	1	Neg	"Neg
"	5750	18740	110	212	210	61	29	212	212	219	65	29	14	1	0	16770	-0.138	0	0	0	0	0	0	0	Error	0	-2	0	-2	80	656	100	340
0	0	0	5	5	1	AAA 	"AAA 
"	6160	18760	150	405	418	96	22	221	221	227	64	28	96	73	0	65220	2.984	0	0	0	0	0	0	0	Error	184	197	184	197	156	1272	100	341
0	0	0	5	6	1	AAA 	"AAA 
"	6560	18760	150	433	444	96	21	222	222	226	61	26	99	86	0	69244	3.574	0	0	0	0	0	0	0	Error	211	222	211	222	156	1272	100	342
0	0	0	5	7	1	AAL	"AAL
"	6950	18730	120	815	1046	742	70	216	216	225	84	37	92	91	0	125524	9.774	0	0	0	0	0	0	0	Error	599	830	599	830	120	820	100	343
0	0	0	5	8	1	AAL	"AAL
"	7350	18730	120	882	1042	753	72	197	197	202	65	32	94	93	0	125070	12.923	0	0	0	0	0	0	0	Error	685	845	685	845	120	820	100	344
-100	0	0	5	9	1	ACL	"ACL
"	7750	18760	110	220	240	128	53	182	182	189	56	29	43	15	0	19207	0.911	0	0	0	0	0	0	0	Error	38	58	38	58	80	656	100	345
-100	0	0	5	10	1	ACL	"ACL
"	8070	18770	110	741	3955	4917	124	188	188	308	949	308	49	45	0	316389	3.843	0	0	0	0	0	0	0	Error	553	3767	553	3767	80	656	100	346
0	0	0	5	11	1	AIA	"AIA
"	8550	18740	150	613	697	407	58	184	184	188	57	30	99	95	0	108726	8.93	0	0	0	0	0	0	0	Error	429	513	429	513	156	1272	100	347
0	0	0	5	12	1	AIA	"AIA
"	8950	18750	150	654	702	363	51	171	171	176	53	30	98	97	0	109549	9.925	0	0	0	0	0	0	0	Error	483	531	483	531	156	1272	100	348
0	0	0	5	1	2	ASA 	"ASA 
"	4530	19140	40	260	267	85	31	203	203	211	64	30	42	25	0	3202	0.875	0	0	0	0	0	0	0	Error	57	64	57	64	12	68	100	349
0	0	0	5	2	2	ASA 	"ASA 
"	4930	19130	40	278	283	54	19	187	187	201	59	29	92	33	0	3401	1.39	0	0	0	0	0	0	0	Error	91	96	91	96	12	68	100	350
0	0	0	5	3	2	BPA	"BPA
"	5320	19160	160	793	833	210	25	204	204	208	60	28	100	100	0	173219	10.417	0	0	0	0	0	0	0	Error	589	629	589	629	208	1512	100	351
0	0	0	5	4	2	BPA 	"BPA 
"	5730	19160	170	711	752	260	34	220	220	223	61	27	100	100	0	156416	8.672	0	0	0	0	0	0	0	Error	491	532	491	532	208	1660	100	352
0	0	0	5	5	2	Con A	"Con A
"	6150	19150	150	1190	1287	613	47	229	229	233	64	27	100	100	0	200833	16.469	0	0	0	0	0	0	0	Error	961	1058	961	1058	156	1272	100	353
0	0	0	5	6	2	Con A	"Con A
"	6550	19150	160	1416	1511	615	40	226	226	229	86	37	98	97	0	314258	14.907	0	0	0	0	0	0	0	Error	1190	1285	1190	1285	208	1512	100	354
0	0	0	5	7	2	DBA	"DBA
"	6950	19140	160	3625	3783	1313	34	207	207	211	58	27	100	99	0	786864	61.586	0	0	0	0	0	0	0	Error	3418	3576	3418	3576	208	1512	100	355
0	0	0	5	8	2	DBA	"DBA
"	7340	19140	150	3695	3887	1110	28	194	194	200	60	30	100	100	0	606414	61.45	0	0	0	0	0	0	0	Error	3501	3693	3501	3693	156	1272	100	356
0	0	0	5	9	2	DSA	"DSA
"	7740	19170	160	811	796	190	23	192	192	193	57	29	98	96	0	165483	10.579	0	0	0	0	0	0	0	Error	619	604	619	604	208	1512	100	357
0	0	0	5	10	2	DSA	"DSA
"	8140	19170	170	828	828	168	20	187	187	192	56	29	100	99	0	172131	11.357	0	0	0	0	0	0	0	Error	641	641	641	641	208	1660	100	358
0	0	0	5	11	2	ECA	"ECA
"	8550	19150	180	467	522	255	48	186	186	190	54	28	93	91	0	133641	6.148	0	0	0	0	0	0	0	Error	281	336	281	336	256	1924	100	359
0	0	0	5	12	2	ECA	"ECA
"	8950	19150	170	456	511	238	46	177	177	183	55	30	100	96	0	106272	5.964	0	0	0	0	0	0	0	Error	279	334	279	334	208	1660	100	360
0	0	0	5	1	3	EEL	"EEL
"	4540	19580	130	912	918	139	15	187	187	190	55	28	100	100	0	110170	13.236	0	0	0	0	0	0	0	Error	725	731	725	731	120	940	100	361
0	0	0	5	2	3	EEL	"EEL
"	4950	19580	140	898	908	165	18	200	200	203	57	28	100	100	0	141680	12.368	0	0	0	0	0	0	0	Error	698	708	698	708	156	1140	100	362
0	0	0	5	3	3	GNA	"GNA
"	5350	19550	160	646	668	175	26	222	222	228	67	29	100	100	0	138908	6.567	0	0	0	0	0	0	0	Error	424	446	424	446	208	1512	100	363
0	0	0	5	4	3	GNA	"GNA
"	5750	19550	160	681	705	201	28	229	229	233	62	26	100	100	0	146628	7.613	0	0	0	0	0	0	0	Error	452	476	452	476	208	1512	100	364
-50	0	0	5	5	3	GS-I	"GS-I
"	6140	19530	110	235	247	68	27	224	224	229	63	27	25	10	0	19760	0.286	0	0	0	0	0	0	0	Error	11	23	11	23	80	656	100	365
0	0	0	5	6	3	GS-I	"GS-I
"	6540	19510	70	228	246	73	29	210	210	221	63	28	34	16	0	7880	0.397	0	0	0	0	0	0	0	Error	18	36	18	36	32	236	100	366
0	0	0	5	7	3	GS-II	"GS-II
"	6930	19560	160	561	636	307	48	195	195	199	57	28	95	93	0	132388	7.667	0	0	0	0	0	0	0	Error	366	441	366	441	208	1512	100	367
0	0	0	5	8	3	GS-II	"GS-II
"	7330	19560	150	589	616	174	28	194	194	197	56	28	100	99	0	96083	7.482	0	0	0	0	0	0	0	Error	395	422	395	422	156	1272	100	368
0	0	0	5	9	3	HHA	"HHA
"	7770	19540	140	549	555	132	23	190	190	196	58	29	99	98	0	86503	6.19	0	0	0	0	0	0	0	Error	359	365	359	365	156	1140	100	369
0	0	0	5	10	3	HHA	"HHA
"	8170	19550	150	519	522	117	22	188	188	194	59	30	99	97	0	81507	5.559	0	0	0	0	0	0	0	Error	331	334	331	334	156	1272	100	370
0	0	0	5	11	3	Jacalin	"Jacalin
"	8550	19530	150	507	582	269	46	189	189	194	57	29	99	95	0	90774	6.807	0	0	0	0	0	0	0	Error	318	393	318	393	156	1272	100	371
0	0	0	5	12	3	Jacalin	"Jacalin
"	8950	19540	160	494	590	345	58	177	177	183	54	29	95	92	0	122775	7.537	0	0	0	0	0	0	0	Error	317	413	317	413	208	1512	100	372
0	0	0	5	1	4	LBA	"LBA
"	4560	19950	140	386	399	97	24	205	205	210	61	29	95	79	0	62175	3.098	0	0	0	0	0	0	0	Error	181	194	181	194	156	1140	100	373
0	0	0	5	2	4	LBA	"LBA
"	4970	19950	140	390	411	111	27	214	214	219	60	27	92	72	0	64051	3.2	0	0	0	0	0	0	0	Error	176	197	176	197	156	1140	100	374
0	0	0	5	3	4	LcH A	"LcH A
"	5340	19930	160	263	290	128	44	223	223	228	64	28	40	23	0	60379	0.969	0	0	0	0	0	0	0	Error	40	67	40	67	208	1512	100	375
0	0	0	5	4	4	LcH A	"LcH A
"	5730	19940	170	273	292	109	37	220	220	225	61	27	48	25	0	60782	1.098	0	0	0	0	0	0	0	Error	53	72	53	72	208	1660	100	376
0	0	0	5	5	4	LEA	"LEA
"	6140	19970	140	419	431	102	23	205	205	207	57	27	95	88	0	67244	3.93	0	0	0	0	0	0	0	Error	214	226	214	226	156	1140	100	377
0	0	0	5	6	4	LEA	"LEA
"	6550	19970	150	472	481	116	24	196	196	201	58	28	98	92	0	75101	4.828	0	0	0	0	0	0	0	Error	276	285	276	285	156	1272	100	378
0	0	0	5	7	4	Lotus	"Lotus
"	6950	19930	100	337	344	100	29	195	195	200	58	29	83	63	0	27536	2.483	0	0	0	0	0	0	0	Error	142	149	142	149	80	560	100	379
0	0	0	5	8	4	Lotus	"Lotus
"	7340	19940	120	348	342	101	29	197	197	202	61	30	78	60	0	41077	2.295	0	0	0	0	0	0	0	Error	151	145	151	145	120	820	100	380
0	0	0	5	9	4	MAA	"MAA
"	7750	19940	120	285	293	82	27	193	193	198	60	30	65	36	0	35119	1.583	0	0	0	0	0	0	0	Error	92	100	92	100	120	820	100	381
0	0	0	5	10	4	MAA	"MAA
"	8150	19960	120	287	298	105	35	194	194	200	60	30	61	43	0	35748	1.633	0	0	0	0	0	0	0	Error	93	104	93	104	120	820	100	382
0	0	0	5	11	4	MPL	"MPL
"	8550	19940	70	307	316	69	21	183	183	186	57	30	78	59	0	10115	2.281	0	0	0	0	0	0	0	Error	124	133	124	133	32	236	100	383
0	0	0	5	12	4	MPL	"MPL
"	8940	19940	70	294	302	93	30	179	179	187	57	30	78	50	0	9672	2.018	0	0	0	0	0	0	0	Error	115	123	115	123	32	236	100	384
0	0	0	5	1	5	NPA	"NPA
"	4550	20360	150	385	402	123	30	217	217	221	61	27	90	71	0	62671	2.967	0	0	0	0	0	0	0	Error	168	185	168	185	156	1272	100	385
0	0	0	5	2	5	NPA	"NPA
"	4960	20350	140	386	400	109	27	221	221	223	59	26	90	66	0	62390	3	0	0	0	0	0	0	0	Error	165	179	165	179	156	1140	100	386
0	0	0	5	3	5	PHA-E	"PHA-E
"	5350	20350	170	363	517	365	70	225	225	232	68	29	71	50	0	107460	4.191	0	0	0	0	0	0	0	Error	138	292	138	292	208	1660	100	387
0	0	0	5	4	5	PHA-E	"PHA-E
"	5740	20350	170	434	542	362	66	214	214	231	84	36	76	61	0	112790	3.702	0	0	0	0	0	0	0	Error	220	328	220	328	208	1660	100	388
0	0	0	5	5	5	PHA-L	"PHA-L
"	6150	20370	160	315	412	269	65	197	197	200	58	29	67	51	0	85697	3.655	0	0	0	0	0	0	0	Error	118	215	118	215	208	1512	100	389
0	0	0	5	6	5	PHA-L	"PHA-L
"	6550	20350	150	360	385	148	38	199	199	205	64	31	83	61	0	60039	2.813	0	0	0	0	0	0	0	Error	161	186	161	186	156	1272	100	390
0	0	0	5	7	5	PNA	"PNA
"	6950	20350	110	365	394	154	39	201	201	202	59	29	86	59	0	31537	3.254	0	0	0	0	0	0	0	Error	164	193	164	193	80	656	100	391
0	0	0	5	8	5	PNA	"PNA
"	7350	20350	120	382	418	198	47	195	195	198	55	27	84	70	0	50170	4	0	0	0	0	0	0	0	Error	187	223	187	223	120	820	100	392
0	0	0	5	9	5	PSA	"PSA
"	7740	20380	150	521	609	315	51	197	197	201	60	29	98	96	0	94983	6.8	0	0	0	0	0	0	0	Error	324	412	324	412	156	1272	100	393
0	0	0	5	10	5	PSA	"PSA
"	8150	20390	160	554	679	393	57	193	193	197	59	29	96	93	0	141335	8.169	0	0	0	0	0	0	0	Error	361	486	361	486	208	1512	100	394
-50	0	0	5	11	5	PTL	"PTL
"	8550	20350	110	183	183	65	35	191	191	198	56	28	13	5	0	14645	-0.268	0	0	0	0	0	0	0	Error	-8	-8	-8	-8	80	656	100	395
-50	0	0	5	12	5	PTL	"PTL
"	8950	20350	110	157	169	65	38	199	199	201	56	27	11	4	0	13541	-0.571	0	0	0	0	0	0	0	Error	-42	-30	-42	-30	80	656	100	396
0	0	0	5	1	6	SBA	"SBA
"	4540	20750	160	471	576	470	81	215	215	221	59	26	81	70	0	119756	6.017	0	0	0	0	0	0	0	Error	256	361	256	361	208	1512	100	397
0	0	0	5	2	6	SBA	"SBA
"	4950	20750	160	395	486	333	68	219	219	223	59	26	69	57	0	101140	4.458	0	0	0	0	0	0	0	Error	176	267	176	267	208	1512	100	398
-50	0	0	5	3	6	SJA	"SJA
"	5350	20750	110	237	236	62	26	211	211	216	61	28	29	8	0	18848	0.328	0	0	0	0	0	0	0	Error	26	25	26	25	80	656	100	399
-50	0	0	5	4	6	SJA	"SJA
"	5750	20750	110	178	183	51	27	193	193	193	57	29	11	1	0	14623	-0.175	0	0	0	0	0	0	0	Error	-15	-10	-15	-10	80	656	100	400
0	0	0	5	5	6	SNA-I	"SNA-I
"	6170	20770	160	449	483	179	37	189	189	193	56	29	95	89	0	100448	5.179	0	0	0	0	0	0	0	Error	260	294	260	294	208	1512	100	401
0	0	0	5	6	6	SNA-I	"SNA-I
"	6570	20770	160	451	492	181	36	192	192	196	56	28	96	92	0	102352	5.286	0	0	0	0	0	0	0	Error	259	300	259	300	208	1512	100	402
-50	0	0	5	7	6	SNA-II	"SNA-II
"	6950	20750	110	167	170	60	35	200	200	201	58	28	8	3	0	13585	-0.534	0	0	0	0	0	0	0	Error	-33	-30	-33	-30	80	656	100	403
-50	0	0	5	8	6	SNA-II	"SNA-II
"	7350	20750	110	163	174	55	31	195	195	200	57	28	6	1	0	13932	-0.456	0	0	0	0	0	0	0	Error	-32	-21	-32	-21	80	656	100	404
-50	0	0	5	9	6	STL	"STL
"	7750	20750	110	180	180	55	30	196	196	198	56	28	10	0	0	14384	-0.321	0	0	0	0	0	0	0	Error	-16	-16	-16	-16	80	656	100	405
-50	0	0	5	10	6	STL	"STL
"	8150	20750	110	176	231	313	135	197	197	201	60	29	20	8	0	18481	0.5	0	0	0	0	0	0	0	Error	-21	34	-21	34	80	656	100	406
0	0	0	5	11	6	UDA	"UDA
"	8550	20750	150	453	467	117	25	204	204	208	59	28	99	92	0	72913	4.39	0	0	0	0	0	0	0	Error	249	263	249	263	156	1272	100	407
0	0	0	5	12	6	UDA	"UDA
"	8940	20750	140	446	449	99	22	212	212	217	59	27	96	89	0	70034	3.932	0	0	0	0	0	0	0	Error	234	237	234	237	156	1140	100	408
0	0	0	5	1	7	UEA-I	"UEA-I
"	4550	21180	160	503	505	141	27	218	218	223	58	26	93	91	0	104995	4.862	0	0	0	0	0	0	0	Error	285	287	285	287	208	1512	100	409
0	0	0	5	2	7	UEA-I 	"UEA-I 
"	4950	21170	150	525	552	190	34	211	211	214	58	27	100	96	0	86121	5.828	0	0	0	0	0	0	0	Error	314	341	314	341	156	1272	100	410
0	0	0	5	3	7	UEA-II	"UEA-II
"	5350	21150	160	489	496	122	24	189	189	194	56	28	100	97	0	103232	5.393	0	0	0	0	0	0	0	Error	300	307	300	307	208	1512	100	411
0	0	0	5	4	7	UEA-II	"UEA-II
"	5750	21150	160	489	507	128	25	185	185	190	54	28	100	98	0	105536	5.87	0	0	0	0	0	0	0	Error	304	322	304	322	208	1512	100	412
0	0	0	5	5	7	VFA	"VFA
"	6090	21170	90	266	262	62	23	205	205	210	69	32	42	12	0	13639	0.754	0	0	0	0	0	0	0	Error	61	57	61	57	52	420	100	413
0	0	0	5	6	7	VFA	"VFA
"	6590	21150	80	310	327	163	49	223	223	228	71	31	56	31	0	17010	1.394	0	0	0	0	0	0	0	Error	87	104	87	104	52	340	100	414
0	0	0	5	7	7	VVA	"VVA
"	6930	21180	150	50698	47803	14935	31	185	185	193	80	41	100	100	10	7457218	595.125	0	0	0	0	0	0	0	Error	50513	47618	50513	47618	156	1272	100	415
0	0	0	5	8	7	VVA	"VVA
"	7340	21190	150	48046	48336	9867	20	193	193	216	382	176	100	100	5	7540354	125.969	0	0	0	0	0	0	0	Error	47853	48143	47853	48143	156	1272	100	416
0	0	0	5	9	7	WFA	"WFA
"	7750	21150	150	550	555	139	25	194	194	198	66	33	99	96	0	86640	5.409	0	0	0	0	0	0	0	Error	356	361	356	361	156	1272	100	417
0	0	0	5	10	7	WFA	"WFA
"	8150	21150	150	541	549	165	30	207	207	214	62	28	97	92	0	85633	5.403	0	0	0	0	0	0	0	Error	334	342	334	342	156	1272	100	418
0	0	0	5	11	7	WGA	"WGA
"	8550	21170	150	327	360	145	40	220	220	224	62	27	64	44	0	56092	2.194	0	0	0	0	0	0	0	Error	107	140	107	140	156	1272	100	419
0	0	0	5	12	7	WGA	"WGA
"	8980	21140	80	306	349	146	41	239	239	265	123	46	37	15	0	18169	0.683	0	0	0	0	0	0	0	Error	67	110	67	110	52	340	100	420
