# Supplementary material for: Subtle Differences in Symbiont Cell Surface Glycan Profiles Do Not Explain Species-Specific Colonization Rates in a Model Cnidarian-Algal Symbiosis
Source: Front Microbiol. 2018 May 1;9:842. doi: 10.3389/fmicb.2018.00842 (PMC5938612; doi:10.3389/fmicb.2018.00842)
Supplement: Supplementary file 5 [file Data_Sheet_1.zip › raw_data_and_R_code/fig_1/well_zs_04.gpr]

ATF	1																																							
30	41																																							
Type=GenePix Results 3																																								
DateTime=2016/10/27 16:38:09																																								
Settings=																																								
GalFile=G:\user\Jimmy\Array Data\Lectin Array\Scanning Service\GA-Lectin-40.gal																																								
PixelSize=10																																								
Wavelengths=532																																								
ImageFiles=G:\user\Jimmy\Array Data\Lectin Array\Lectin 40 Service\102616 Orgen State University\102716-SLIDE1 pmt 550.tif 1																																								
NormalizationMethod=None																																								
NormalizationFactors=1																																								
JpegImage=																																								
StdDev=Type 1																																								
RatioFormulations=W1/W2 (#1/532)																																								
FeatureType=Circular																																								
Barcode=14397103																																								
BackgroundSubtraction=LocalFeature																																								
"ImageOrigin=0, 0"																																								
"JpegOrigin=4320, 520"																																								
Creator=GenePix Pro 7.2.22																																								
Scanner=GenePix 4000 [140117]																																								
FocusPosition=0																																								
Temperature=0																																								
LinesAveraged=1																																								
Comment=																																								
PMTGain=550																																								
ScanPower=100																																								
LaserPower=2.19																																								
Filters=<Empty>																																								
"ScanRegion=0,0,2200,7200"																																								
ScanArea=1																																								
Supplier=																																								
Flags	Normalize	Autoflag	Block	Column	Row	Name	ID	X	Y	Dia.	F532 Median	F532 Mean	F532 SD	F532 CV	B532	B532 Median	B532 Mean	B532 SD	B532 CV	% > B532+1SD	% > B532+2SD	F532 % Sat.	F532 Total Intensity	SNR 532	Ratio of Medians (#1/532)	Ratio of Means (#1/532)	Median of Ratios (#1/532)	Mean of Ratios (#1/532)	Ratios SD (#1/532)	Rgn Ratio (#1/532)	Rgn R2 (#1/532)	Log Ratio (#1/532)	F532 Median - B532	F532 Mean - B532	Sum of Medians (#1/532)	Sum of Means (#1/532)	F Pixels	B Pixels	Circularity	Index
0	0	0	7	1	1	Pos	"Pos
"	4570	27740	160	41761	39345	12099	30	200	200	202	58	28	100	100	0	8183671	674.879	0	0	0	0	0	0	0	Error	41561	39145	41561	39145	208	1512	100	505
0	0	0	7	2	1	Pos	"Pos
"	4970	27740	160	41576	38470	10530	27	194	194	199	60	30	100	100	0	8001820	637.85	0	0	0	0	0	0	0	Error	41382	38276	41382	38276	208	1512	100	506
-50	0	0	7	3	1	Neg	"Neg
"	5350	27740	110	204	202	56	27	193	193	197	57	28	16	5	0	16176	0.088	0	0	0	0	0	0	0	Error	11	9	11	9	80	656	100	507
-50	0	0	7	4	1	Neg	"Neg
"	5750	27740	110	186	194	67	34	184	184	188	56	29	29	6	0	15506	0.107	0	0	0	0	0	0	0	Error	2	10	2	10	80	656	100	508
0	0	0	7	5	1	AAA 	"AAA 
"	6160	27760	150	391	399	109	27	175	175	180	57	31	96	88	0	62183	3.842	0	0	0	0	0	0	0	Error	216	224	216	224	156	1272	100	509
0	0	0	7	6	1	AAA 	"AAA 
"	6550	27750	150	466	482	120	24	193	193	199	62	31	99	94	0	75192	4.565	0	0	0	0	0	0	0	Error	273	289	273	289	156	1272	100	510
0	0	0	7	7	1	AAL	"AAL
"	6940	27730	110	3290	2944	1128	38	187	187	191	56	29	100	100	0	235542	49.161	0	0	0	0	0	0	0	Error	3103	2757	3103	2757	80	656	100	511
0	0	0	7	8	1	AAL	"AAL
"	7340	27730	100	2996	2801	1067	38	160	160	168	76	45	100	100	0	224105	34.645	0	0	0	0	0	0	0	Error	2836	2641	2836	2641	80	560	100	512
0	0	0	7	9	1	ACL	"ACL
"	7760	27770	50	339	333	94	28	148	148	151	47	31	92	83	0	3999	3.872	0	0	0	0	0	0	0	Error	191	185	191	185	12	104	100	513
0	0	0	7	10	1	ACL	"ACL
"	8170	27760	40	332	317	84	26	171	171	184	74	40	67	67	0	3802	1.797	0	0	0	0	0	0	0	Error	161	146	161	146	12	68	100	514
0	0	0	7	11	1	AIA	"AIA
"	8550	27740	150	739	842	428	50	168	168	172	55	31	99	99	0	131311	12.182	0	0	0	0	0	0	0	Error	571	674	571	674	156	1272	100	515
0	0	0	7	12	1	AIA	"AIA
"	8950	27750	150	684	753	358	47	152	152	160	56	35	100	100	0	117426	10.589	0	0	0	0	0	0	0	Error	532	601	532	601	156	1272	100	516
0	0	0	7	1	2	ASA 	"ASA 
"	4530	28140	40	331	321	78	24	194	194	195	58	29	83	67	0	3855	2.172	0	0	0	0	0	0	0	Error	137	127	137	127	12	68	100	517
0	0	0	7	2	2	ASA 	"ASA 
"	4940	28140	40	306	308	76	24	176	176	187	55	29	83	50	0	3691	2.2	0	0	0	0	0	0	0	Error	130	132	130	132	12	68	100	518
0	0	0	7	3	2	BPA	"BPA
"	5330	28160	160	856	934	359	38	182	182	188	58	30	100	100	0	194313	12.862	0	0	0	0	0	0	0	Error	674	752	674	752	208	1512	100	519
0	0	0	7	4	2	BPA 	"BPA 
"	5720	28160	170	814	929	457	49	179	179	183	57	31	100	100	0	193271	13.088	0	0	0	0	0	0	0	Error	635	750	635	750	208	1660	100	520
0	0	0	7	5	2	Con A	"Con A
"	6150	28150	150	1543	1751	688	39	192	192	203	76	37	100	100	0	273205	20.368	0	0	0	0	0	0	0	Error	1351	1559	1351	1559	156	1272	100	521
0	0	0	7	6	2	Con A	"Con A
"	6550	28150	160	1633	1568	581	37	197	197	202	61	30	97	95	0	326045	22.393	0	0	0	0	0	0	0	Error	1436	1371	1436	1371	208	1512	100	522
0	0	0	7	7	2	DBA	"DBA
"	6950	28140	160	4347	4921	2361	47	169	169	174	56	32	99	98	0	1023505	84.768	0	0	0	0	0	0	0	Error	4178	4752	4178	4752	208	1512	100	523
0	0	0	7	8	2	DBA	"DBA
"	7340	28140	150	4052	4447	1730	38	165	165	172	63	36	100	100	0	693665	67.857	0	0	0	0	0	0	0	Error	3887	4282	3887	4282	156	1272	100	524
0	0	0	7	9	2	DSA	"DSA
"	7740	28170	170	873	865	148	17	170	170	179	70	39	100	100	0	179841	9.8	0	0	0	0	0	0	0	Error	703	695	703	695	208	1660	100	525
0	0	0	7	10	2	DSA	"DSA
"	8140	28170	160	882	869	148	17	168	168	174	54	31	100	100	0	180729	12.87	0	0	0	0	0	0	0	Error	714	701	714	701	208	1512	100	526
0	0	0	7	11	2	ECA	"ECA
"	8540	28150	170	524	589	286	48	167	167	171	52	30	100	100	0	122609	8.038	0	0	0	0	0	0	0	Error	357	422	357	422	208	1660	100	527
0	0	0	7	12	2	ECA	"ECA
"	8950	28150	170	548	629	344	54	155	155	158	51	32	100	100	0	130746	9.235	0	0	0	0	0	0	0	Error	393	474	393	474	208	1660	100	528
0	0	0	7	1	3	EEL	"EEL
"	4540	28580	140	946	940	206	21	180	180	186	59	31	99	98	0	146634	12.78	0	0	0	0	0	0	0	Error	766	760	766	760	156	1140	100	529
0	0	0	7	2	3	EEL	"EEL
"	4940	28580	130	1003	1016	159	15	181	181	186	56	30	100	100	0	121895	14.821	0	0	0	0	0	0	0	Error	822	835	822	835	120	940	100	530
0	0	0	7	3	3	GNA	"GNA
"	5350	28550	170	672	911	654	71	183	183	191	66	34	100	99	0	189475	10.909	0	0	0	0	0	0	0	Error	489	728	489	728	208	1660	100	531
0	0	0	7	4	3	GNA	"GNA
"	5750	28550	160	974	1300	862	66	193	193	198	64	32	100	100	0	270434	17.219	0	0	0	0	0	0	0	Error	781	1107	781	1107	208	1512	100	532
0	0	0	7	5	3	GS-I	"GS-I
"	6140	28530	140	273	282	90	31	207	207	209	60	28	54	24	0	44067	1.217	0	0	0	0	0	0	0	Error	66	75	66	75	156	1140	100	533
0	0	0	7	6	3	GS-I	"GS-I
"	6540	28540	150	271	274	84	30	178	178	184	57	30	68	39	0	42724	1.579	0	0	0	0	0	0	0	Error	93	96	93	96	156	1272	100	534
0	0	0	7	7	3	GS-II	"GS-II
"	6920	28550	150	675	694	257	37	166	166	170	55	32	98	95	0	108298	9.527	0	0	0	0	0	0	0	Error	509	528	509	528	156	1272	100	535
0	0	0	7	8	3	GS-II	"GS-II
"	7330	28550	150	693	741	249	33	164	164	172	53	30	99	99	0	115629	10.736	0	0	0	0	0	0	0	Error	529	577	529	577	156	1272	100	536
0	0	0	7	9	3	HHA	"HHA
"	7770	28540	140	528	537	120	22	174	174	178	57	32	99	99	0	83803	6.298	0	0	0	0	0	0	0	Error	354	363	354	363	156	1140	100	537
0	0	0	7	10	3	HHA	"HHA
"	8170	28540	150	516	526	123	23	171	171	174	53	30	99	99	0	82049	6.642	0	0	0	0	0	0	0	Error	345	355	345	355	156	1272	100	538
0	0	0	7	11	3	Jacalin	"Jacalin
"	8550	28530	150	531	619	365	58	171	171	173	53	30	99	96	0	96535	8.415	0	0	0	0	0	0	0	Error	360	448	360	448	156	1272	100	539
0	0	0	7	12	3	Jacalin	"Jacalin
"	8950	28530	160	509	613	350	57	161	161	165	52	31	95	94	0	127451	8.615	0	0	0	0	0	0	0	Error	348	452	348	452	208	1512	100	540
0	0	0	7	1	4	LBA	"LBA
"	4560	28950	140	471	476	108	22	185	185	190	59	31	100	96	0	74316	4.847	0	0	0	0	0	0	0	Error	286	291	286	291	156	1140	100	541
0	0	0	7	2	4	LBA	"LBA
"	4970	28950	150	522	518	118	22	161	161	167	55	32	99	97	0	80823	6.382	0	0	0	0	0	0	0	Error	361	357	361	357	156	1272	100	542
0	0	0	7	3	4	LcH A	"LcH A
"	5340	28930	150	323	338	111	32	180	180	184	57	30	81	63	0	52783	2.702	0	0	0	0	0	0	0	Error	143	158	143	158	156	1272	100	543
0	0	0	7	4	4	LcH A	"LcH A
"	5730	28920	160	262	278	103	37	198	198	202	58	28	52	33	0	57782	1.31	0	0	0	0	0	0	0	Error	64	80	64	80	208	1512	100	544
0	0	0	7	5	4	LEA	"LEA
"	6140	28960	140	475	485	121	24	180	180	185	55	29	99	95	0	75723	5.455	0	0	0	0	0	0	0	Error	295	305	295	305	156	1140	100	545
0	0	0	7	6	4	LEA	"LEA
"	6540	28970	150	501	512	125	24	168	168	174	53	30	99	99	0	79911	6.377	0	0	0	0	0	0	0	Error	333	344	333	344	156	1272	100	546
0	0	0	7	7	4	Lotus	"Lotus
"	6940	28940	120	299	291	90	30	165	165	170	51	30	79	62	0	34968	2.373	0	0	0	0	0	0	0	Error	134	126	134	126	120	820	100	547
0	0	0	7	8	4	Lotus	"Lotus
"	7350	28940	80	291	294	74	25	175	175	182	60	32	77	48	0	15313	1.867	0	0	0	0	0	0	0	Error	116	119	116	119	52	340	100	548
0	0	0	7	9	4	MAA	"MAA
"	7740	28950	140	286	290	85	29	171	171	175	54	30	78	53	0	45184	2.13	0	0	0	0	0	0	0	Error	115	119	115	119	156	1140	100	549
0	0	0	7	10	4	MAA	"MAA
"	8140	28960	140	282	283	88	31	173	173	177	55	31	73	49	0	44093	1.927	0	0	0	0	0	0	0	Error	109	110	109	110	156	1140	100	550
0	0	0	7	11	4	MPL	"MPL
"	8560	28940	70	284	312	105	33	157	157	167	52	31	97	69	0	9990	2.788	0	0	0	0	0	0	0	Error	127	155	127	155	32	236	100	551
0	0	0	7	12	4	MPL	"MPL
"	8950	28940	70	315	340	102	30	152	152	160	58	36	94	75	0	10892	3.103	0	0	0	0	0	0	0	Error	163	188	163	188	32	236	100	552
0	0	0	7	1	5	NPA	"NPA
"	4560	29350	160	403	424	142	33	171	171	178	60	33	96	86	0	88126	4.1	0	0	0	0	0	0	0	Error	232	253	232	253	208	1512	100	553
0	0	0	7	2	5	NPA	"NPA
"	4960	29350	150	440	452	103	22	166	166	172	55	31	99	98	0	70570	5.091	0	0	0	0	0	0	0	Error	274	286	274	286	156	1272	100	554
0	0	0	7	3	5	PHA-E	"PHA-E
"	5350	29350	160	866	829	364	43	191	191	202	81	40	94	88	0	172511	7.741	0	0	0	0	0	0	0	Error	675	638	675	638	208	1512	100	555
0	0	0	7	4	5	PHA-E	"PHA-E
"	5750	29350	160	575	621	301	48	180	180	183	56	30	97	88	0	129187	7.821	0	0	0	0	0	0	0	Error	395	441	395	441	208	1512	100	556
0	0	0	7	5	5	PHA-L	"PHA-L
"	6160	29370	150	534	551	221	40	166	166	172	55	31	94	91	0	85918	6.891	0	0	0	0	0	0	0	Error	368	385	368	385	156	1272	100	557
0	0	0	7	6	5	PHA-L	"PHA-L
"	6550	29370	160	629	650	190	29	169	169	173	58	33	99	98	0	135135	8.224	0	0	0	0	0	0	0	Error	460	481	460	481	208	1512	100	558
0	0	0	7	7	5	PNA	"PNA
"	6940	29340	110	482	564	266	47	169	169	172	51	29	100	98	0	45087	7.686	0	0	0	0	0	0	0	Error	313	395	313	395	80	656	100	559
0	0	0	7	8	5	PNA	"PNA
"	7350	29350	120	503	610	363	59	168	168	175	55	31	94	90	0	73192	7.909	0	0	0	0	0	0	0	Error	335	442	335	442	120	820	100	560
0	0	0	7	9	5	PSA	"PSA
"	7740	29380	150	544	603	261	43	170	170	176	56	31	100	99	0	94119	7.625	0	0	0	0	0	0	0	Error	374	433	374	433	156	1272	100	561
0	0	0	7	10	5	PSA	"PSA
"	8140	29380	150	581	641	315	49	186	186	189	57	30	100	97	0	99964	7.93	0	0	0	0	0	0	0	Error	395	455	395	455	156	1272	100	562
0	0	0	7	11	5	PTL	"PTL
"	8550	29350	110	335	335	142	42	175	175	180	55	30	76	65	0	26779	2.818	0	0	0	0	0	0	0	Error	160	160	160	160	80	656	100	563
0	0	0	7	12	5	PTL	"PTL
"	8960	29350	90	215	279	177	63	174	174	181	65	35	44	38	0	14521	1.508	0	0	0	0	0	0	0	Error	41	105	41	105	52	420	100	564
0	0	0	7	1	6	SBA	"SBA
"	4540	29750	160	694	717	281	39	161	161	167	56	33	97	95	0	149179	9.821	0	0	0	0	0	0	0	Error	533	556	533	556	208	1512	100	565
0	0	0	7	2	6	SBA	"SBA
"	4950	29750	150	637	701	310	44	188	188	193	59	30	99	96	0	109349	8.61	0	0	0	0	0	0	0	Error	449	513	449	513	156	1272	100	566
-50	0	0	7	3	6	SJA	"SJA
"	5350	29760	110	206	205	70	34	187	187	190	54	28	24	13	0	16416	0.278	0	0	0	0	0	0	0	Error	19	18	19	18	80	656	100	567
-50	0	0	7	4	6	SJA	"SJA
"	5750	29760	110	216	206	61	29	169	169	232	1572	677	0	0	0	16454	-0.017	0	0	0	0	0	0	0	Error	47	37	47	37	80	656	100	568
0	0	0	7	5	6	SNA-I	"SNA-I
"	6170	29770	160	494	536	215	40	167	167	171	51	29	99	98	0	111533	7.157	0	0	0	0	0	0	0	Error	327	369	327	369	208	1512	100	569
0	0	0	7	6	6	SNA-I	"SNA-I
"	6570	29770	160	505	555	231	41	170	170	174	53	30	100	96	0	115497	7.189	0	0	0	0	0	0	0	Error	335	385	335	385	208	1512	100	570
-50	0	0	7	7	6	SNA-II	"SNA-II
"	6950	29750	110	151	154	53	34	167	167	174	56	32	11	3	0	12310	-0.357	0	0	0	0	0	0	0	Error	-16	-13	-16	-13	80	656	100	571
-50	0	0	7	8	6	SNA-II	"SNA-II
"	7350	29750	110	155	162	43	26	169	169	175	54	30	10	0	0	12978	-0.241	0	0	0	0	0	0	0	Error	-14	-7	-14	-7	80	656	100	572
0	0	0	7	9	6	STL	"STL
"	7780	29780	50	252	280	113	40	189	189	205	106	51	42	17	0	3357	0.708	0	0	0	0	0	0	0	Error	63	91	63	91	12	104	100	573
-50	0	0	7	10	6	STL	"STL
"	8160	29760	110	201	206	67	32	194	194	198	63	31	24	4	0	16500	0.127	0	0	0	0	0	0	0	Error	7	12	7	12	80	656	100	574
0	0	0	7	11	6	UDA	"UDA
"	8540	29750	150	417	425	110	25	169	169	174	53	30	97	91	0	66247	4.736	0	0	0	0	0	0	0	Error	248	256	248	256	156	1272	100	575
0	0	0	7	12	6	UDA	"UDA
"	8940	29750	150	413	415	96	23	161	161	166	52	31	99	94	0	64761	4.788	0	0	0	0	0	0	0	Error	252	254	252	254	156	1272	100	576
0	0	0	7	1	7	UEA-I	"UEA-I
"	4540	30170	160	543	538	143	26	196	196	198	56	28	96	93	0	111953	6.071	0	0	0	0	0	0	0	Error	347	342	347	342	208	1512	100	577
0	0	0	7	2	7	UEA-I 	"UEA-I 
"	4940	30170	150	564	579	116	20	179	179	185	56	30	100	100	0	90254	7.036	0	0	0	0	0	0	0	Error	385	400	385	400	156	1272	100	578
0	0	0	7	3	7	UEA-II	"UEA-II
"	5350	30150	160	579	584	147	25	169	169	172	54	31	98	98	0	121568	7.63	0	0	0	0	0	0	0	Error	410	415	410	415	208	1512	100	579
0	0	0	7	4	7	UEA-II	"UEA-II
"	5750	30150	160	575	584	126	21	166	166	169	51	30	100	100	0	121436	8.137	0	0	0	0	0	0	0	Error	409	418	409	418	208	1512	100	580
0	0	0	7	5	7	VFA	"VFA
"	6140	30150	160	261	268	70	26	163	163	169	53	31	73	44	0	55663	1.868	0	0	0	0	0	0	0	Error	98	105	98	105	208	1512	100	581
0	0	0	7	6	7	VFA	"VFA
"	6530	30150	160	276	282	72	25	165	165	170	51	30	82	56	0	58635	2.196	0	0	0	0	0	0	0	Error	111	117	111	117	208	1512	100	582
0	0	0	7	7	7	VVA	"VVA
"	6930	30180	140	62954	59344	9273	15	169	169	188	265	140	100	100	22	9257666	223.23	0	0	0	0	0	0	0	Error	62785	59175	62785	59175	156	1140	100	583
0	0	0	7	8	7	VVA	"VVA
"	7330	30180	150	61097	58247	9845	16	181	181	186	58	31	100	100	29	9086590	1001.052	0	0	0	0	0	0	0	Error	60916	58066	60916	58066	156	1272	100	584
0	0	0	7	9	7	WFA	"WFA
"	7740	30150	150	628	655	207	31	201	201	205	58	28	100	99	0	102229	7.759	0	0	0	0	0	0	0	Error	427	454	427	454	156	1272	100	585
0	0	0	7	10	7	WFA	"WFA
"	8140	30150	140	606	637	200	31	182	182	185	58	31	100	98	0	99412	7.793	0	0	0	0	0	0	0	Error	424	455	424	455	156	1140	100	586
0	0	0	7	11	7	WGA	"WGA
"	8540	30170	140	304	353	159	45	166	166	170	52	30	83	64	0	55036	3.519	0	0	0	0	0	0	0	Error	138	187	138	187	156	1140	100	587
0	0	0	7	12	7	WGA	"WGA
"	8950	30170	150	346	365	154	42	171	171	175	55	31	87	67	0	56968	3.455	0	0	0	0	0	0	0	Error	175	194	175	194	156	1272	100	588
