# Supplementary material for: Subtle Differences in Symbiont Cell Surface Glycan Profiles Do Not Explain Species-Specific Colonization Rates in a Model Cnidarian-Algal Symbiosis
Source: Front Microbiol. 2018 May 1;9:842. doi: 10.3389/fmicb.2018.00842 (PMC5938612; doi:10.3389/fmicb.2018.00842)
Supplement: Supplementary file 5 [file Data_Sheet_1.zip › raw_data_and_R_code/fig_1/glycan_targets.xlsx]

## Sheet: Sheet1
lectin	glycan	sugar
AAA	aFuc	Fuc
AAL	Fuca6GlcNAc	Fuc
ACL	Galβ3GalNAc	Gal-GalNAc
AIA	aGal	Gal
ASA	aMan	Man
BPA	Galβ3GalNAc	Gal-GalNAc
Con A	aMan, aGlc	Man
DBA	aGalNAc	GalNAc
DSA	(GlcNAc)2-4	GlcNAc
ECA	Galb4GlcNAc	Gal-GlcNAc
EEL	Gala3Gal	Gal
GNA	aMan	Man
GS-I	aGal, aGalNAc	Gal
GS-II	a or βGlcNAc	GlcNAc
HHA	aMan	Man
Jacalin	Galβ3GalNAc	Gal-GalNAc
LBA	GalNAcα1-3(Fucα1-2)Gal	GalNAc
LcH A	aMan, aGlc	Man
LEA	(GlcNAc)2-4	GlcNAc
Lotus	aFuc	Fuc
MAA	Galb4GlcNAc	Gal-GlcNAc
MPL	Galβ3GalNAc	Gal-GalNAc
NPA	aMan	Man
PHA-E	Galb4GlcNAcb2Mana6(GlcNAcb4),(GlcNAcb4Mana3)Manb4	Gal-GlcNAc
PHA-L	Galb4GlcNAcb6(GlcNAcb2Mana3)Mana3	Gal-GlcNAc
PNA	Galβ3GalNAc	Gal-GalNAc
PSA	aMan, aGlc	Man
PTL	GalNAc, Gal	GalNAc
SBA	a > βGalNAc	GalNAc
SJA	bGalNAc	GalNAc
SNA-I	NANAa(2,6)GalNAc > GalNAc = Lac > GalNANAa(2,6)Gal	Neu5Ac-GalNAc
SNA-II	GalNAc > Gal	GalNAc
STL	(GlcNAc)2-4	GlcNAc
UDA	GlcNAc	GlcNAc
UEA-I	aFuc	Fuc
UEA-II	Poly β(1,4)GlcNAc	GlcNAc
VFA	aMan	Man
WFA	GalNAc	GalNAc
WGA	GlcNAc	GlcNAc
