# Supplementary material for: Subtle Differences in Symbiont Cell Surface Glycan Profiles Do Not Explain Species-Specific Colonization Rates in a Model Cnidarian-Algal Symbiosis
Source: Front Microbiol. 2018 May 1;9:842. doi: 10.3389/fmicb.2018.00842 (PMC5938612; doi:10.3389/fmicb.2018.00842)
Supplement: Supplementary file 5 [file Data_Sheet_1.zip › raw_data_and_R_code/fig_1/fig_1_analysis.Rmd]

---
title: "Lectin Array Limma Analysis"
author: "John Parkinson"
date: "January 4, 2018"
output: html_document
---

This code was written to analyze lectin microarray data using the limma package.  The source data is a GenePix .gpr output file.  For more details on this type of file, see <http://mdc.custhelp.com/app/answers/detail/a_id/18883/kw/18883#gpr>.

The code was based on examples by Gordon Smyth and Paul Geeleher.

```{r Set RMD Options, echo=FALSE}
options(width = 80)
```

```{r, Load Libraries & Data, echo=FALSE, warning=FALSE, message=FALSE}
# Set working directory
#setwd("/local/path/to/data")
set.seed(123)

library('limma') # For linear mixed modeling
library('vsn') # For variance stabilizing normalization
library('dplyr') # For organization
library('reshape2') # For organization
library('ggplot2') # For graphing
library('xlsx') # For importing values with greek letters

#targets <- readTargets("targets.txt")
        # Include all 8 replicate slides.

targets <- readTargets("targets_subset.txt")
        # Exclude the first two slides (weird background).

f <- function(x) as.numeric(x$Flags > -99) 
        # Spots with flags of -100 ("bad") get zero weight.

Cy3 <- "F532 Median" # For foreground channel
Cy3b <- "B532 Median" # For background channel
        # Define green channel to trick limma into accepting single channel data.
        # Note the default method uses "Mean" for foreground and "Median" for bg.
        # If you want to use "Mean" change to: Cy3 <- "F532 Mean"
        # I switched to "Median" for both following RayBiotech's example.

# Use this version of the code when we get the source file (uses flag function)
RG <- read.maimages(targets$FileName,
        source="genepix",columns=list(R=Cy3,G=Cy3,Rb=Cy3b,Gb=Cy3b), wt.fun=f)

RG <- backgroundCorrect(RG, method="normexp", offset=50)
        # Background correction is recommended for GenePix data

RG$R <- NULL
RG$Rb <- NULL
        # Remove extra red channel values

neg_control_mean <- t(as.matrix(apply(RG$G[c(3,4),],2,mean)))
        # Calculate average fluorescence in the negative controls separately for each column

# Generate a new matrix of negative control fluorescence values to subtract
rep.row<-function(x,n){
   matrix(rep(x,each=n),nrow=n)
}
neg_control_mean <- rep.row(neg_control_mean,nrow(RG$G))

RG$G <- RG$G-neg_control_mean
        # Subtract the negative control values

RG <- RG[-c(1:4), ]
        # Remove Pos and Neg controls so they don't throw off signal

RG <- RG[-c(75,76), ]
        # Remove VVA (very high values) so it doesn't throw off signal

lectin_names <- data.frame(RG$genes$Name)[c(TRUE,FALSE),]
        # Define unique list of glycan names

# Define function to recode lectin names in the final DEG table.
# Code from Susan Johnston <susanejohnston.wordpress.com>
recoderFunc <- function(data, oldvalue, newvalue) {

    # convert any factors to characters

    if (is.factor(data))     data     <- as.character(data)
    if (is.factor(oldvalue)) oldvalue <- as.character(oldvalue)
    if (is.factor(newvalue)) newvalue <- as.character(newvalue)

    # create the return vector

    newvec <- data

    # put recoded values into the correct position in the return vector

    for (i in unique(oldvalue)) newvec[data == i] <- newvalue[oldvalue == i]

    newvec

}
```


```{r, Set Up Design Matrix}

strain <- data.frame(clade = rep(c('B', 'A'),0.5*length(targets$FileName)))
        # Assign clade designation for each array

design <- model.matrix(~factor(strain$clade))
        # Create limma model

```

# Array-based LIMMA Analysis
```{r, Normalize, Correlate Technical Replicates, and Differential Expression}
mat <- vsnMatrix(RG$G)
rownames(mat@hx) <- RG$genes$Name
        # Variance stabilizing normalization works for single channel data.

meanSdPlot(mat)
        # Verify fit.  A good fit has a relatively horizontal red line.

par(mfrow=c(1,2))
boxplot(as.data.frame(RG$G),main="Pre-Norm")
boxplot(as.data.frame(mat@hx),main="Post-Norm")
        # Compare pre- and post-normalization.

corfit <- duplicateCorrelation(mat, design, ndups=2)
        # Calculate correlation among technical replicates

fit <- lmFit(mat, design, ndups=2, correlation=corfit$consensus)
        # Fit limma model accounting for technical replicates

ebayes <- eBayes(fit)
        # Shrink with eBayes

degs <- topTable(ebayes, coef = 2, adjust = "BH", n = length(ebayes))
degs <- cbind(lectin = rownames(degs),degs)  
rownames(degs) <- NULL
degs$lectin <- recoderFunc(degs$lectin, c(1:length(degs$lectin)), lectin_names)
degs
#write.csv(degs, "table_S1_lectin_array_stats.csv")
# Display DEGs (actually DELs) ranked by significance with proper lectin names.
```

```{r, All lectins reordered, echo=FALSE}
melt_mat <- melt(as.matrix(mat))
names(melt_mat) <- c("lectin","clade","value")
levels(melt_mat$lectin)[levels(melt_mat$lectin)=='AAA '] <- 'AAA'
levels(melt_mat$lectin)[levels(melt_mat$lectin)=='ASA '] <- 'ASA'
melt_mat$lectin[melt_mat$lectin=='BPA '] <- 'BPA'
melt_mat$lectin[melt_mat$lectin=='UEA-I '] <- 'UEA-I'
melt_mat$clade <- substr(melt_mat$clade,6,7)
melt_mat <- as.data.frame(melt_mat)
melt_mat <- melt_mat %>% arrange(clade,lectin) %>% group_by(clade,lectin) %>% mutate(avg=mean(value),sd=sd(value)) %>% mutate(Species=clade)

melt_mat$Species[melt_mat$Species=="mf"] <- "S. minutum (B1)\nSymbiotic Strain Mf1.05b"
melt_mat$Species[melt_mat$Species=="zs"] <- "S. pilosum (A2)\nNonsymbiotic Strain Zs"

glycan_targets <- read.xlsx("glycan_targets.xlsx",1,header=TRUE,colClasses=c("character"),encoding="UTF-8")

melt_mat <- left_join(melt_mat,glycan_targets,by="lectin")

melt_mat <- melt_mat %>% filter(lectin!="POS"&lectin!="NEG"&lectin!="VVA")

reordered_melt_mat <- melt_mat[with(melt_mat, order(sugar,avg)),]

reordered_levels <- unique(reordered_melt_mat$lectin)

reordered_melt_mat$lectin <- factor(reordered_melt_mat$lectin,levels=reordered_levels)

reordered_lectins <- ggplot(reordered_melt_mat,
        aes(x=lectin,y=avg, group=Species, color=Species, shape=Species)) +
        scale_y_continuous(limits=c(7.7,12.5)) +
        geom_point(position=position_dodge(0.5)) +
        geom_rect(mapping=aes(xmin=0, xmax=4.5, ymin=-Inf, ymax=Inf), fill="#ffffff", color="#ffffff") +
        geom_rect(mapping=aes(xmin=4.5, xmax=7.5, ymin=-Inf, ymax=Inf), fill="#ffffbf", color="#ffffff") +
        geom_rect(mapping=aes(xmin=7.5, xmax=12.5, ymin=-Inf, ymax=Inf), fill="#ffffff", color="#ffffff") +
        geom_rect(mapping=aes(xmin=12.5, xmax=16.5, ymin=-Inf, ymax=Inf), fill="#ffffbf", color="#ffffff") +
        geom_rect(mapping=aes(xmin=16.5, xmax=23.5, ymin=-Inf, ymax=Inf), fill="#ffffff", color="#ffffff") +
        geom_rect(mapping=aes(xmin=23.5, xmax=30.5, ymin=-Inf, ymax=Inf), fill="#ffffbf", color="#ffffff") +
        geom_rect(mapping=aes(xmin=30.5, xmax=38.5, ymin=-Inf, ymax=Inf), fill="#ffffff", color="#ffffff") +
        geom_rect(mapping=aes(xmin=38.5, xmax=39.5, ymin=-Inf, ymax=Inf), fill="#ffffbf", color="#ffffff") +
        geom_point(position=position_dodge(0.5)) +
        geom_errorbar(aes(ymin=avg-sd, ymax=avg+sd), position=position_dodge(0.5)) +
        annotate("text",label=c("Fuc","Gal","Gal-GalNAc","Gal-GlcNAc","GalNAc","GlcNAc","Man"), x=c(2.5,6,10,14.5,20,27,34.5), y=12.5, size=6) +
        annotate("text",label="Neu5Ac-GalNAc", x=39, y=12.5, angle=90, hjust=1, size=6) +
        annotate("text",label=c("*","*","*","*"), x=c(7,23,26,39), y=7.7, size=8) +
        scale_color_manual(values=c("#d7191c","#2c7bb6")) + 
        labs(x="Lectin",
                y = "Normalized Fluorescence Intensity") +
                geom_vline(xintercept=c(seq(1.5,41.5,1)), linetype="dotted",color="gray") +
        #geom_text(aes(label=sugar),stat = 'identity', angle = 90, position = 'identity', hjust = -.2, check_overlap = TRUE) +
        theme_classic() +
        theme(legend.position="bottom") +
        theme(axis.title = element_text(size=18, face="bold")) +
        theme(axis.text.x=element_text(angle = 90, hjust = 0, vjust=0.5, size = 18)) +
        theme(axis.text.y=element_text(hjust = 0.5, size = 18)) +
        theme(legend.text=element_text(size=18)) +
        theme(legend.title=element_text(size=18)) +
        theme(legend.text.align=0.5) +
        theme(axis.line.x = element_line(colour = 'black', size=0.5,
                        linetype='solid'),
                axis.line.y = element_line(colour = 'black', size=0.5, 
                        linetype='solid'))
reordered_lectins

# To export as .eps for publication
#ggsave(filename="fig_1_all_in_one_graph.eps", 
#       plot=reordered_lectins, scale=2,width=180, height=100, units="mm")
```

```{r, Alternate with graph split in two, echo=FALSE}
reordered_melt_mat_A <- melt_mat[with(melt_mat, order(sugar,avg)),]

reordered_melt_mat_A <- reordered_melt_mat_A %>% filter(sugar!="Gal"&sugar!="Gal-GalNAc"&sugar!="Gal-GlcNAc"&sugar!="GlcNAc")

reordered_levels_A <- unique(reordered_melt_mat_A$lectin)

reordered_melt_mat_A$lectin <- factor(reordered_melt_mat_A$lectin,levels=reordered_levels_A)

reordered_lectins_A <- ggplot(reordered_melt_mat_A,
        aes(x=lectin,y=avg, group=Species, color=Species, shape=Species)) +
        scale_y_continuous(limits=c(7.7,12.5)) +
        geom_point(position=position_dodge(0.5)) +
        geom_rect(mapping=aes(xmin=0, xmax=4.5, ymin=-Inf, ymax=Inf), fill="#ffffff", color="#ffffff") +
        geom_rect(mapping=aes(xmin=4.5, xmax=11.5, ymin=-Inf, ymax=Inf), fill="#ffffbf", color="#ffffff") +
        geom_rect(mapping=aes(xmin=11.5, xmax=19.5, ymin=-Inf, ymax=Inf), fill="#ffffff", color="#ffffff") +
        geom_rect(mapping=aes(xmin=19.5, xmax=20.5, ymin=-Inf, ymax=Inf), fill="#ffffbf", color="#ffffff") +
        geom_point(position=position_dodge(0.5)) +
        geom_errorbar(aes(ymin=avg-sd, ymax=avg+sd), position=position_dodge(0.5)) +
        annotate("text",label=c("Fuc","GalNac","Man"), x=c(2.5,8,15.5), y=12.5, size=6) +
        annotate("text",label="Neu5Ac-GalNAc", x=20, y=12.5, angle=90, hjust=1, size=6) +
        annotate("text",label=c("*","*"), x=c(11,20), y=7.7, size=8) +
        scale_color_manual(values=c("#d7191c","#2c7bb6")) + 
        labs(x="Lectin",
                y = "Normalized Fluorescence Intensity") +
                geom_vline(xintercept=c(seq(1.5,20,1)), linetype="dotted",color="gray") +
        #geom_text(aes(label=sugar),stat = 'identity', angle = 90, position = 'identity', hjust = -.2, check_overlap = TRUE) +
        theme_classic() +
        theme(legend.position="bottom") +
        guides(colour = guide_legend(override.aes = list(size=5,linetype=0)))+
        theme(axis.title = element_text(size=18, face="bold")) +
        theme(axis.text.x=element_text(angle = 90, hjust = 00.5, vjust=0.5, size = 18)) +
        theme(axis.text.y=element_text(hjust = 0.5, size = 18)) +
        theme(legend.text=element_text(size=18)) +
        theme(legend.title=element_text(size=18)) +
        theme(legend.text.align=0) +
        theme(axis.line.x = element_line(colour = 'black', size=0.5,
                        linetype='solid'),
                axis.line.y = element_line(colour = 'black', size=0.5, 
                        linetype='solid'))
reordered_lectins_A
# Note: technicallythis is the bottom graph in Figure 1

# To export as .eps for publication
ggsave(filename="fig_1_lectin_array_A.eps", 
       plot=reordered_lectins_A, scale=2,width=180, height=100, units="mm")


reordered_melt_mat_B <- melt_mat[with(melt_mat, order(sugar,avg)),]

reordered_melt_mat_B <- reordered_melt_mat_B %>% filter(sugar!="Fuc"&sugar!="GalNAc"&sugar!="Man"&sugar!="Neu5Ac-GalNAc")

reordered_levels_B <- unique(reordered_melt_mat_B$lectin)

reordered_melt_mat_B$lectin <- factor(reordered_melt_mat_B$lectin,levels=reordered_levels_B)

reordered_lectins_B <- ggplot(reordered_melt_mat_B,
        aes(x=lectin,y=avg, group=Species, color=Species, shape=Species)) +
        scale_y_continuous(limits=c(7.7,12.5)) +
        geom_point(position=position_dodge(0.5)) +
        geom_rect(mapping=aes(xmin=0, xmax=3.5, ymin=-Inf, ymax=Inf), fill="#ffffff", color="#ffffff") +
        geom_rect(mapping=aes(xmin=3.5, xmax=8.5, ymin=-Inf, ymax=Inf), fill="#ffffbf", color="#ffffff") +
        geom_rect(mapping=aes(xmin=8.5, xmax=12.5, ymin=-Inf, ymax=Inf), fill="#ffffff", color="#ffffff") +
        geom_rect(mapping=aes(xmin=12.5, xmax=19.5, ymin=-Inf, ymax=Inf), fill="#ffffbf", color="#ffffff") +
        geom_point(position=position_dodge(0.5)) +
        geom_errorbar(aes(ymin=avg-sd, ymax=avg+sd), position=position_dodge(0.5)) +
        guides(colour = guide_legend(override.aes = list(size=0, color="#ffffff"))) +
        annotate("text",label=c("Gal","Gal-GalNAc","Gal-GlcNAc","GlcNAc"), x=c(2,6,10.5,16), y=12.5, size=6) +
        annotate("text",label=c("*","*"), x=c(3,15), y=7.7, size=8) +
        scale_color_manual(values=c("#d7191c","#2c7bb6")) + 
        labs(x="Lectin",
                y = "Normalized Fluorescence Intensity") +
                geom_vline(xintercept=c(seq(1.5,41.5,1)), linetype="dotted",color="gray") +
        #geom_text(aes(label=sugar),stat = 'identity', angle = 90, position = 'identity', hjust = -.2, check_overlap = TRUE) +
        theme_classic() +
        theme(legend.position="bottom") +
        theme(axis.title = element_text(size=18, face="bold")) +
        theme(axis.text.x=element_text(angle = 90, hjust = 0.5, vjust=0.5, size = 18)) +
        theme(axis.text.y=element_text(hjust = 0.5, size = 18)) +
        theme(legend.text=element_text(size=18, color="#ffffff")) +
        theme(legend.title=element_text(size=18, color="#ffffff")) +
        theme(legend.text.align=0.5) +
        theme(axis.line.x = element_line(colour = 'black', size=0.5,
                        linetype='solid'),
                axis.line.y = element_line(colour = 'black', size=0.5, 
                        linetype='solid'))
reordered_lectins_B
# Note: technically this is the top graph in Figure 1.

# To export as .eps for publication
ggsave(filename="fig_1_lectin_array_B.eps", 
       plot=reordered_lectins_B, scale=2,width=180, height=100, units="mm")


```
