# Supplementary material for: Subtle Differences in Symbiont Cell Surface Glycan Profiles Do Not Explain Species-Specific Colonization Rates in a Model Cnidarian-Algal Symbiosis
Source: Front Microbiol. 2018 May 1;9:842. doi: 10.3389/fmicb.2018.00842 (PMC5938612; doi:10.3389/fmicb.2018.00842)
Supplement: Supplementary file 5 [file Data_Sheet_1.zip › raw_data_and_R_code/fig_2/fig_2_analysis.Rmd]

---
title: "Figure 4 Analysis"
author: "John Parkinson"
date: "January 4, 2018"
output: html_document
---

```{r Load Libraries, echo=FALSE}
# Set working directory
#setwd("/local/path/to/data")
set.seed(123)

library(dplyr)
library(ggplot2)
library(car)
library(lsmeans)
```

```{r Alternate plot, echo=FALSE}
raw <- read.csv("fig_2_data.csv", header=TRUE)

flow_summary <- raw %>% group_by(Treatment, Enzyme, Recovery_Time) %>% summarise(avg = mean(na.omit(FLOW)), sd = sd(na.omit(FLOW))) %>% mutate(min = avg-sd,max = avg+sd)

levels(flow_summary$Treatment)[levels(flow_summary$Treatment)=="C00"] <- "Control\n"
levels(flow_summary$Treatment)[levels(flow_summary$Treatment)=="C72"] <- "Control \n"
levels(flow_summary$Treatment)[levels(flow_summary$Treatment)=="P00"] <- "PNGase F\n"
levels(flow_summary$Treatment)[levels(flow_summary$Treatment)=="P72"] <- "PNGase F \n"
flow_summary$Treatment <- factor(flow_summary$Treatment, levels=c("Control\n","PNGase F\n","Control \n","PNGase F \n"))

# Note: stat labels are derived from analyses below
labels_tukey <- c("a","ab","b","c")

plot_flow_summary <- ggplot(flow_summary, aes(x=Treatment, y=avg)) +
        scale_y_continuous(limits = c(10,80)) +
        geom_point() +
        geom_rect(mapping=aes(xmin=0, xmax=2.5, ymin=-Inf, ymax=Inf), fill="#ffffff", color="#ffffff") +
        geom_rect(mapping=aes(xmin=2.5, xmax=4.5, ymin=-Inf, ymax=Inf), fill="#ffffbf", color="#ffffff") +
        geom_point() +        
        geom_errorbar(flow_summary, mapping=aes(x=Treatment, ymin=min, ymax=max), width=0.2) +
        labs(x="Treatment", y = "Percent Stained") +
        geom_text(aes(label=labels_tukey, y=max+1), vjust=-1.5, size=6) +
        geom_vline(xintercept=c(seq(1.5,4.5,1)), linetype="dotted",color="gray") +
        annotate("text",label=c("0 h Recovery","72 h Recovery"), x=c(1.5,3.5), y=80,size=6) +
        theme_classic() +
        theme(axis.title = element_text(size=18,face="bold")) +
        theme(axis.text.x=element_text(hjust = 0.5, vjust=0.5, size = 18)) +
        theme(axis.text.y=element_text(hjust = 0.5, size = 18)) +
        theme(axis.line.x = element_line(colour = 'black', size=0.5,
                        linetype='solid'),
                axis.line.y = element_line(colour = 'black', size=0.5, 
                        linetype='solid'))
plot_flow_summary

# To export as .eps for publication
ggsave(filename="fig_2_lectin_recovery.eps",
        plot=plot_flow_summary, scale=2,width=85, height=85, units="mm")
```


```{r ANOVA, echo=FALSE}
# Check for assumptions

# Normality (passes)
hist(raw$FLOW)
qqnorm(raw$FLOW)
qqline(raw$FLOW)
shapiro.test(raw$FLOW)

# Homoscedasticity (passes)
bartlett.test(data=raw, FLOW~Treatment)

# Model
model_lm <- lm(data=raw, formula=FLOW ~ Treatment)
Anova(model_lm)
# p < 0.001

# Post-hoc test
lsmeans(model_lm, pairwise ~ Treatment)         
```
